# Supplementary material for: Multimorbidity healthcare expenditure in Belgium: a 4-year analysis (COMORB study)
Source: Health Res Policy Syst. 2024 Mar 22;22:35. doi: 10.1186/s12961-024-01113-x (PMC10960468; doi:10.1186/s12961-024-01113-x)
Supplement: Supplementary file 3 — Additional file 3. Model outputs. [file 12961_2024_1113_MOESM3_ESM.xlsx]

## Sheet: Single model
	GLM output
	Estimate	Std. Error	t value	p value	0.025	0.975
(Intercept)	6.72851	0.176043	38.2209	0.0000000000000000000000000000000000000000000000000000000000000000000000000000000000000000000000000000000000000000000000000000000000000000000000000000000000000000000000000000000000000000000000000000000000000000000000000000000000000000000000000000000000000000000000000000000000000000223397595520502	6.38339	7.07363
algy1	-0.188066	0.089455	-2.10235	0.035571	-0.363436	-0.0126961
arthro1	0.118956	0.0874734	1.35991	0.173919	-0.0525295	0.290441
bowel1	0.157265	0.142991	1.09982	0.271461	-0.123059	0.437589
canc1	0.677261	0.131068	5.16726	2.46581e-07	0.420312	0.934209
crd1	0.0624586	0.119501	0.52266	0.601234	-0.171815	0.296732
cvd1	0.16741	0.0899906	1.8603	0.0629004	-0.00901055	0.34383
depr1	0.174434	0.118873	1.4674	0.142328	-0.0586072	0.407475
diab1	0.300483	0.0981621	3.06109	0.00221677	0.108043	0.492923
dorso1	-0.0947619	0.0571966	-1.65677	0.0976265	-0.206892	0.017368
eye1	0.141792	0.103056	1.37588	0.16892	-0.0602414	0.343826
fatig1	0.352703	0.123056	2.86619	0.00417135	0.11146	0.593946
genit1	0.253737	0.0790382	3.21031	0.00133412	0.0987884	0.408686
hchl1	-0.124033	0.0587438	-2.11141	0.0347851	-0.239196	-0.0088695
hypt1	0.063937	0.0886959	0.720856	0.471031	-0.109945	0.237819
parox1	0.0961462	0.119505	0.804535	0.421125	-0.138135	0.330428
osteo1	-0.0830697	0.123458	-0.672856	0.501069	-0.325101	0.158961
skind1	0.0304206	0.137024	0.222009	0.824316	-0.238206	0.299047
stoma1	-0.217507	0.130505	-1.66666	0.0956433	-0.473353	0.0383382
thyroid1	0.00524318	0.108781	0.0481993	0.961559	-0.208015	0.218501
Year2018	-0.173876	0.0309619	-5.6158	2.0599e-08	-0.234574	-0.113177
Year2019	0.143175	0.038079	3.75995	0.000171847	0.0685238	0.217826
Year2020	0.0909894	0.04319	2.10672	0.03519	0.00631856	0.17566
hc_01	0.0283168	0.00168818	16.7735	1.63879e-61	0.0250072	0.0316264
hc042	0.0572934	0.0512568	1.11777	0.263717	-0.0431918	0.157779
ET_12	-0.141468	0.104515	-1.35356	0.175937	-0.346362	0.063427
ET_13	-0.0475102	0.101983	-0.465865	0.641332	-0.24744	0.15242
ET_14	-0.2145	0.103727	-2.06794	0.0386962	-0.417849	-0.0111515
AC012	-0.102869	0.0950511	-1.08225	0.279192	-0.28921	0.0834718
AC013	-0.415562	0.0849509	-4.89179	1.02988e-06	-0.582102	-0.249022
MA_3	0.0155785	0.0605785	0.257162	0.797064	-0.103181	0.134338

## Sheet: Dyad model
	GLM output
	Estimate	Std. Error	t value	p value	0.025	0.975
(Intercept)	6.76491	0.160538	42.1391	0	6.45019	7.07964
algy1	-0.20844	0.0964012	-2.16221	0.0306487	-0.397428	-0.0194516
arthro1	0.0905129	0.126082	0.717886	0.472861	-0.156663	0.337689
bowel1	0.369839	0.162644	2.27392	0.0230125	0.0509867	0.688691
canc1	0.656414	0.111711	5.87599	4.47238e-09	0.437412	0.875417
crd1	0.1314	0.14639	0.897602	0.369441	-0.155588	0.418389
cvd1	0.158743	0.152424	1.04146	0.297712	-0.140073	0.45756
depr1	0.164152	0.152199	1.07854	0.280844	-0.134223	0.462528
diab1	0.449859	0.120912	3.72054	0.000200957	0.212818	0.686899
dorso1	-0.0104339	0.0864435	-0.120702	0.903932	-0.179901	0.159033
eye1	-0.171764	0.165282	-1.03922	0.298753	-0.495789	0.15226
fatig1	0.535162	0.165177	3.23994	0.0012033	0.211344	0.85898
genit1	0.393227	0.131841	2.98258	0.00287199	0.134761	0.651694
hchl1	-0.119945	0.094542	-1.2687	0.204608	-0.305288	0.0653983
hypt1	0.231014	0.131136	1.76164	0.0781902	-0.0260687	0.488097
parox1	-0.197817	0.139258	-1.42051	0.155521	-0.470823	0.0751887
osteo1	-0.049489	0.178454	-0.277322	0.781545	-0.399335	0.300357
skind1	-0.0400615	0.122021	-0.328316	0.742686	-0.279276	0.199153
stoma1	-0.293586	0.11426	-2.56946	0.0102141	-0.517584	-0.0695872
thyroid1	0.0141892	0.173617	0.0817269	0.934867	-0.326175	0.354553
Year2018	-0.171209	0.0308774	-5.54481	3.09221e-08	-0.231743	-0.110676
Year2019	0.151634	0.0378745	4.00358	6.32855e-05	0.0773832	0.225884
Year2020	0.102997	0.043087	2.39045	0.0168642	0.0185281	0.187466
hc_01	0.0256675	0.00162328	15.8121	5.24377e-55	0.0224852	0.0288498
hc042	0.0619826	0.0504144	1.22946	0.218955	-0.0368514	0.160817
ET_12	-0.208891	0.0971381	-2.15046	0.0315665	-0.399324	-0.0184584
ET_13	-0.146407	0.0956358	-1.53089	0.12586	-0.333895	0.0410802
ET_14	-0.310828	0.09379	-3.31408	0.000925916	-0.494697	-0.126959
AC012	-0.0723041	0.0841823	-0.8589	0.390437	-0.237338	0.0927296
AC013	-0.365592	0.0756199	-4.83461	1.37363e-06	-0.51384	-0.217345
MA_3	0.0897168	0.0508109	1.7657	0.0775065	-0.00989455	0.189328
arthro1:dorso1	0.103089	0.114756	0.898333	0.369051	-0.121882	0.32806
dorso1:hchl1	-0.0445593	0.130626	-0.341121	0.733027	-0.300643	0.211524
algy1:dorso1	-0.0547316	0.116716	-0.468928	0.639141	-0.283546	0.174083
hchl1:hypt1	0.0139524	0.114881	0.121452	0.903338	-0.211263	0.239168
dorso1:hypt1	-0.116023	0.125379	-0.925378	0.354814	-0.361821	0.129775
arthro1:hypt1	-0.0470117	0.126038	-0.372997	0.709167	-0.294101	0.200077
arthro1:hchl1	-0.0938941	0.127203	-0.738141	0.460463	-0.343268	0.15548
dorso1:parox1	-0.253954	0.168427	-1.5078	0.131668	-0.584144	0.0762356
dorso1:fatig1	0.279688	0.188916	1.48049	0.138804	-0.0906682	0.650045
algy1:arthro1	0.260177	0.152167	1.70981	0.0873628	-0.038137	0.55849
dorso1:genit1	-0.0977891	0.146083	-0.66941	0.503265	-0.384174	0.188596
depr1:dorso1	-0.152584	0.164286	-0.928769	0.353053	-0.474656	0.169488
crd1:dorso1	-0.173305	0.166533	-1.04067	0.29808	-0.499783	0.153172
arthro1:genit1	-0.108797	0.138861	-0.783499	0.433371	-0.381024	0.16343
algy1:crd1	-0.245469	0.162452	-1.51103	0.130843	-0.563945	0.0730062
algy1:hchl1	0.103141	0.130699	0.789146	0.430064	-0.153086	0.359368
arthro1:fatig1	-0.0980131	0.177074	-0.553515	0.579935	-0.445155	0.249128
algy1:parox1	0.25043	0.18236	1.37328	0.169727	-0.107073	0.607934
algy1:hypt1	-0.328409	0.139962	-2.34642	0.0189931	-0.602795	-0.0540234
genit1:hypt1	-0.0868536	0.136766	-0.635053	0.525423	-0.354974	0.181267
arthro1:crd1	0.205097	0.176656	1.161	0.245698	-0.141225	0.551418
dorso1:thyroid1	-0.0301007	0.15327	-0.196391	0.844312	-0.330575	0.270374
genit1:hchl1	0.147663	0.134456	1.09823	0.272158	-0.115928	0.411254
diab1:hchl1	0.229853	0.132535	1.73428	0.0829287	-0.0299727	0.489678
depr1:fatig1	-0.0445437	0.158944	-0.280247	0.779299	-0.356144	0.267056
arthro1:parox1	0.290985	0.183196	1.58838	0.112263	-0.0681587	0.650129
arthro1:cvd1	0.0557896	0.148608	0.375414	0.707368	-0.235546	0.347125
cvd1:dorso1	-0.126487	0.152005	-0.832123	0.405379	-0.424483	0.171509
diab1:hypt1	-0.282056	0.132645	-2.12639	0.0335189	-0.542098	-0.0220137
cvd1:hchl1	0.0635336	0.133212	0.476935	0.633429	-0.19762	0.324687
arthro1:thyroid1	0.0172364	0.148839	0.115806	0.907811	-0.274552	0.309025
bowel1:dorso1	-0.108392	0.223062	-0.48593	0.627038	-0.54569	0.328905
fatig1:parox1	-0.140503	0.169628	-0.828296	0.407542	-0.473048	0.192043
arthro1:depr1	-0.0862067	0.186169	-0.463055	0.643345	-0.451179	0.278766
cvd1:hypt1	0.095698	0.13903	0.688326	0.491279	-0.176861	0.368257
algy1:fatig1	-0.0887702	0.188969	-0.469761	0.638546	-0.459231	0.28169
arthro1:eye1	-0.0644287	0.147216	-0.437646	0.661662	-0.353037	0.224179
dorso1:eye1	0.274798	0.149229	1.84146	0.0656134	-0.0177549	0.567351
fatig1:hchl1	-0.294615	0.156741	-1.87962	0.0602168	-0.601896	0.0126661
crd1:hchl1	-0.064148	0.17018	-0.376942	0.706233	-0.397775	0.269479
arthro1:osteo1	-0.0367268	0.249493	-0.147205	0.882976	-0.525842	0.452388
diab1:dorso1	-0.0751207	0.146724	-0.511987	0.608682	-0.362763	0.212521
crd1:hypt1	-0.0469109	0.181404	-0.258599	0.795955	-0.402541	0.308719
arthro1:diab1	-0.340524	0.14622	-2.32885	0.0199061	-0.627178	-0.0538702
hchl1:parox1	0.279958	0.181423	1.54312	0.122864	-0.0757104	0.635625
algy1:genit1	-0.0869347	0.167448	-0.519174	0.603662	-0.415206	0.241336
fatig1:hypt1	-0.350041	0.160814	-2.17669	0.0295497	-0.665306	-0.0347772
fatig1:genit1	-0.290612	0.186134	-1.56131	0.118514	-0.655515	0.0742911
dorso1:osteo1	0.000109449	0.257637	0.000424817	0.999661	-0.504971	0.505189
depr1:parox1	0.404351	0.187986	2.15097	0.0315259	0.0358179	0.772884
algy1:depr1	0.0556744	0.19295	0.288544	0.772942	-0.32259	0.433939
depr1:hchl1	0.0505699	0.173256	0.29188	0.770391	-0.289087	0.390226
eye1:hypt1	0.380361	0.156336	2.43298	0.0150097	0.0738754	0.686847
hchl1:thyroid1	-0.0425774	0.166271	-0.256073	0.797905	-0.36854	0.283385
hypt1:thyroid1	-0.147792	0.160026	-0.923547	0.355766	-0.461513	0.165929
hypt1:parox1	-0.17815	0.167311	-1.06478	0.287025	-0.506152	0.149852
arthro1:bowel1	-0.409901	0.214573	-1.91031	0.05615	-0.830557	0.0107554
eye1:hchl1	-0.221196	0.154986	-1.4272	0.153584	-0.525037	0.0826441

## Sheet: Triad model
	GLM output
	Estimate	Std. Error	t value	p value	0.025	0.975
(Intercept)	6.74865	0.154639	43.6413	0	6.44549	7.05181
algy1	-0.191643	0.10842	-1.76759	0.0771895	-0.404195	0.0209081
arthro1	-0.00687838	0.169906	-0.0404834	0.967709	-0.339969	0.326212
bowel1	0.369655	0.177587	2.08154	0.0374351	0.0215064	0.717803
canc1	0.738769	0.108274	6.82318	9.96019e-12	0.526506	0.951033
crd1	0.0348545	0.165517	0.210579	0.833224	-0.289632	0.359341
cvd1	0.222964	0.176487	1.26335	0.206524	-0.123027	0.568955
depr1	0.241754	0.157	1.53983	0.123664	-0.0660347	0.549543
diab1	0.668491	0.134621	4.96574	7.0709e-07	0.404576	0.932406
dorso1	0.00818683	0.100184	0.0817183	0.934874	-0.188217	0.20459
eye1	-0.0661705	0.16247	-0.407279	0.683821	-0.384682	0.252341
fatig1	0.665065	0.163689	4.06299	4.91889e-05	0.344164	0.985967
genit1	0.408685	0.15563	2.62601	0.0086654	0.103583	0.713787
hchl1	0.0030495	0.0992547	0.030724	0.975491	-0.191533	0.197632
hypt1	0.380462	0.15526	2.45048	0.0143006	0.0760841	0.68484
parox1	0.00871135	0.123304	0.0706492	0.94368	-0.233019	0.250442
osteo1	-0.237852	0.204472	-1.16325	0.244784	-0.638707	0.163003
skind1	0.00798123	0.120414	0.0662815	0.947156	-0.228083	0.244046
stoma1	-0.26345	0.103906	-2.53546	0.01126	-0.467152	-0.0597488
thyroid1	0.0525342	0.179976	0.291896	0.770379	-0.300297	0.405366
Year2018	-0.170841	0.0308874	-5.53109	3.34397e-08	-0.231394	-0.110288
Year2019	0.153884	0.0379983	4.04976	5.20438e-05	0.0793907	0.228377
Year2020	0.10707	0.0430696	2.48598	0.012952	0.0226348	0.191505
hc_01	0.0252013	0.00160954	15.6574	5.51506e-54	0.0220459	0.0283567
hc042	0.0577857	0.0485285	1.19076	0.233805	-0.0373515	0.152923
ET_12	-0.193569	0.0962766	-2.01056	0.0444259	-0.382314	-0.00482518
ET_13	-0.142833	0.0963167	-1.48295	0.13815	-0.331656	0.0459898
ET_14	-0.316942	0.0918183	-3.45184	0.00056138	-0.496946	-0.136938
AC012	-0.0293255	0.0826322	-0.354892	0.722685	-0.191321	0.13267
AC013	-0.346445	0.0740175	-4.68058	2.93595e-06	-0.491552	-0.201339
MA_3	0.0591815	0.0498312	1.18764	0.235032	-0.0385095	0.156872
arthro1:dorso1	0.231307	0.193528	1.19521	0.232061	-0.148093	0.610708
dorso1:hchl1	-0.0947253	0.20595	-0.459942	0.645578	-0.498478	0.309027
algy1:dorso1	-0.150818	0.172587	-0.873865	0.382233	-0.489163	0.187528
hchl1:hypt1	-0.369976	0.178975	-2.06719	0.0387671	-0.720845	-0.0191067
dorso1:hypt1	-0.0751981	0.225255	-0.333835	0.738518	-0.516797	0.366401
arthro1:hypt1	-0.260129	0.203896	-1.27579	0.202089	-0.659855	0.139597
arthro1:hchl1	0.166826	0.209239	0.797296	0.425317	-0.243375	0.577027
dorso1:parox1	-0.609354	0.254293	-2.39627	0.0165993	-1.10788	-0.110829
dorso1:fatig1	0.0586484	0.27846	0.210617	0.833195	-0.487254	0.604551
algy1:arthro1	0.46682	0.197255	2.36658	0.0179911	0.0801137	0.853526
dorso1:genit1	-0.345473	0.234138	-1.47551	0.140139	-0.804485	0.11354
depr1:dorso1	-0.296264	0.24431	-1.21266	0.225319	-0.775218	0.182691
crd1:dorso1	0.144177	0.201307	0.716207	0.473897	-0.250472	0.538827
arthro1:genit1	0.217334	0.238739	0.910341	0.362686	-0.250698	0.685365
algy1:crd1	-0.188316	0.239294	-0.786966	0.431339	-0.657436	0.280804
algy1:hchl1	0.27009	0.173032	1.56093	0.118604	-0.0691278	0.609309
arthro1:fatig1	-0.34925	0.249062	-1.40226	0.1609	-0.837521	0.139021
algy1:parox1	-0.0259783	0.231907	-0.11202	0.910812	-0.480617	0.428661
algy1:hypt1	-0.171932	0.180195	-0.954144	0.340057	-0.525194	0.181329
genit1:hypt1	-0.260045	0.314228	-0.827567	0.407955	-0.876069	0.35598
arthro1:crd1	0.417558	0.211506	1.97421	0.0484123	0.00291369	0.832203
dorso1:thyroid1	0.0121251	0.203395	0.0596134	0.952466	-0.386618	0.410869
genit1:hchl1	-0.020064	0.225077	-0.0891429	0.928972	-0.461313	0.421185
diab1:hchl1	-0.117815	0.184973	-0.636931	0.524199	-0.480442	0.244812
depr1:fatig1	-0.426296	0.231463	-1.84175	0.065571	-0.880065	0.027472
arthro1:parox1	0.027503	0.193911	0.141834	0.887217	-0.352646	0.407652
arthro1:cvd1	0.296653	0.231829	1.27962	0.200738	-0.157833	0.75114
cvd1:dorso1	-0.053567	0.213815	-0.250529	0.802188	-0.472738	0.365604
diab1:hypt1	-0.673256	0.167669	-4.01538	6.02168e-05	-1.00196	-0.344551
cvd1:hchl1	-0.247857	0.217346	-1.14038	0.254183	-0.673949	0.178236
arthro1:thyroid1	0.0392635	0.212098	0.18512	0.853143	-0.376541	0.455068
bowel1:dorso1	0.0811619	0.266931	0.304055	0.761098	-0.44214	0.604464
fatig1:parox1	-0.0530751	0.22463	-0.236278	0.813227	-0.493448	0.387298
arthro1:depr1	-0.0802547	0.286921	-0.27971	0.779712	-0.642746	0.482236
cvd1:hypt1	0.0112281	0.236747	0.0474266	0.962175	-0.452899	0.475355
algy1:fatig1	-0.0480721	0.300077	-0.160199	0.872731	-0.636355	0.540211
arthro1:eye1	-0.202356	0.196151	-1.03163	0.302293	-0.586898	0.182186
dorso1:eye1	0.0832677	0.201065	0.414134	0.678794	-0.310907	0.477443
fatig1:hchl1	-0.387634	0.219737	-1.76408	0.0777786	-0.818414	0.0431459
crd1:hchl1	-0.132496	0.157381	-0.841875	0.399898	-0.441032	0.176041
arthro1:osteo1	0.387304	0.296097	1.30803	0.190923	-0.193176	0.967785
diab1:dorso1	-0.388503	0.186769	-2.08013	0.0375647	-0.754652	-0.0223541
crd1:hypt1	0.0246355	0.166203	0.148226	0.882171	-0.301195	0.350466
arthro1:diab1	-0.595976	0.199691	-2.98449	0.00285423	-0.987458	-0.204494
hchl1:parox1	0.0115853	0.235383	0.0492189	0.960747	-0.449867	0.473038
algy1:genit1	-0.129877	0.236937	-0.548149	0.583614	-0.594377	0.334624
fatig1:hypt1	-0.197512	0.201979	-0.977881	0.32818	-0.59348	0.198456
fatig1:genit1	-0.00323001	0.301334	-0.0107191	0.991448	-0.593976	0.587516
dorso1:osteo1	0.613173	0.326274	1.87932	0.060259	-0.0264671	1.25281
depr1:parox1	0.423633	0.186663	2.26951	0.0232797	0.0576921	0.789574
algy1:depr1	-0.402315	0.232662	-1.72918	0.0838382	-0.858434	0.0538044
depr1:hchl1	0.405734	0.238993	1.69768	0.0896293	-0.0627959	0.874264
eye1:hypt1	0.331693	0.151002	2.19661	0.0280937	0.035663	0.627723
hchl1:thyroid1	-0.0388565	0.160098	-0.242705	0.808244	-0.352718	0.275005
hypt1:thyroid1	-0.157728	0.158071	-0.997832	0.318409	-0.467616	0.15216
hypt1:parox1	-0.127097	0.161193	-0.788478	0.430454	-0.443107	0.188912
arthro1:bowel1	-0.188716	0.251429	-0.750573	0.452945	-0.681625	0.304194
eye1:hchl1	-0.247608	0.155402	-1.59334	0.111146	-0.552264	0.0570472
arthro1:dorso1:hypt1	0.146136	0.23707	0.616429	0.53764	-0.318624	0.610897
arthro1:dorso1:hchl1	-0.282249	0.240154	-1.17529	0.239936	-0.753055	0.188557
algy1:arthro1:dorso1	-0.0825012	0.249209	-0.331053	0.740619	-0.571059	0.406057
arthro1:hchl1:hypt1	0.374518	0.251183	1.49102	0.136019	-0.11791	0.866945
dorso1:hchl1:hypt1	-0.186401	0.239934	-0.776886	0.437263	-0.656776	0.283974
arthro1:dorso1:fatig1	0.463903	0.334272	1.3878	0.165259	-0.191416	1.11922
arthro1:dorso1:genit1	-0.142349	0.255467	-0.557211	0.577408	-0.643176	0.358478
arthro1:crd1:dorso1	-0.434394	0.273712	-1.58705	0.112565	-0.97099	0.102202
arthro1:depr1:dorso1	0.0493236	0.356074	0.138521	0.889834	-0.648736	0.747383
arthro1:dorso1:parox1	0.342065	0.307466	1.11253	0.265963	-0.260702	0.944832
algy1:dorso1:hchl1	-0.00127709	0.238553	-0.00535348	0.995729	-0.468945	0.466391
arthro1:cvd1:dorso1	-0.351656	0.260144	-1.35177	0.176509	-0.861653	0.15834
depr1:dorso1:fatig1	0.645427	0.300363	2.14882	0.0316961	0.0565844	1.23427
dorso1:fatig1:parox1	-0.122814	0.314328	-0.390721	0.69602	-0.739034	0.493405
arthro1:dorso1:thyroid1	-0.0596704	0.298899	-0.199634	0.841775	-0.645642	0.526301
algy1:dorso1:parox1	0.420466	0.340532	1.23473	0.216987	-0.247125	1.08806
dorso1:genit1:hypt1	0.117816	0.262341	0.449093	0.653384	-0.396488	0.63212
diab1:hchl1:hypt1	0.738466	0.247157	2.98784	0.00282319	0.25393	1.223
algy1:dorso1:hypt1	-0.121571	0.241419	-0.503569	0.614586	-0.594857	0.351715
algy1:crd1:dorso1	-0.0813524	0.312716	-0.260148	0.79476	-0.694412	0.531708
arthro1:dorso1:osteo1	-0.901728	0.413677	-2.17979	0.0293197	-1.71272	-0.0907398
dorso1:genit1:hchl1	0.745758	0.258177	2.88855	0.00388682	0.239617	1.2519
algy1:arthro1:hchl1	-0.33244	0.254394	-1.30679	0.191344	-0.831165	0.166284
arthro1:genit1:hypt1	0.0769919	0.285426	0.269744	0.787368	-0.482567	0.636551
arthro1:dorso1:eye1	0.297223	0.27943	1.06368	0.287526	-0.250582	0.845028
genit1:hchl1:hypt1	0.310532	0.268305	1.15739	0.24717	-0.215463	0.836527
algy1:dorso1:fatig1	-0.216773	0.362469	-0.598045	0.549837	-0.927371	0.493825
dorso1:fatig1:hchl1	0.157672	0.296349	0.532047	0.594717	-0.423302	0.738645
algy1:arthro1:hypt1	-0.143679	0.253151	-0.567563	0.570357	-0.639965	0.352607
dorso1:fatig1:genit1	-0.337787	0.355954	-0.948964	0.342685	-1.03561	0.360038
arthro1:bowel1:dorso1	-0.4315	0.363416	-1.18734	0.235148	-1.14395	0.280955
arthro1:genit1:hchl1	-0.746711	0.265382	-2.81372	0.00491631	-1.26698	-0.226445
dorso1:hchl1:parox1	0.435147	0.344638	1.26262	0.206785	-0.240495	1.11079
depr1:dorso1:hchl1	-0.659095	0.312488	-2.10918	0.0349783	-1.27171	-0.0464812
dorso1:fatig1:hypt1	-0.339857	0.285073	-1.19218	0.233249	-0.898725	0.219011
cvd1:dorso1:hchl1	0.229371	0.257621	0.890342	0.373325	-0.275679	0.734422
arthro1:diab1:dorso1	0.618823	0.289943	2.13429	0.0328674	0.0504074	1.18724
cvd1:hchl1:hypt1	0.345059	0.256519	1.34516	0.178635	-0.157831	0.847948
algy1:dorso1:genit1	0.208206	0.306328	0.679682	0.496737	-0.392331	0.808743
arthro1:cvd1:hypt1	-0.0709349	0.25879	-0.274103	0.784017	-0.578276	0.436406
algy1:depr1:dorso1	0.670754	0.326318	2.05552	0.0398801	0.0310284	1.31048
