# Supplementary material for: Multimorbidity healthcare expenditure in Belgium: a 4-year analysis (COMORB study)
Source: Health Res Policy Syst. 2024 Mar 22;22:35. doi: 10.1186/s12961-024-01113-x (PMC10960468; doi:10.1186/s12961-024-01113-x)
Supplement: Supplementary file 4 — Additional file 4. Prevalence of singles chronic conditions—dyads—triads. [file 12961_2024_1113_MOESM4_ESM.xlsx]

## Sheet: Singles
Prevalence of single conditions
Single condition	Prevalence rate	Lower CI	Upper CI
Dorsopathies	30.9097	29.4875	32.3319
Arthropathies	21.9272	20.6933	23.1611
Allergy	19.0206	17.8705	20.1707
High cholesterol	18.7239	17.5767	19.8711
Hypertension	18.0868	17.0077	19.1658
Paroxysmal disorders	11.2892	10.3457	12.2326
Genitourinary problems	9.02538	8.22637	9.8244
Respiratory disease	8.85521	8.03512	9.67529
Chronic fatigue	8.44858	7.5888	9.30835
Depression	7.70125	6.9291	8.47341
Thyroid problems	7.27131	6.55046	7.99217
Cardiovascular disease	6.24845	5.5578	6.9391
Diabetes	6.08591	5.45165	6.72017
Eye disease	4.96085	4.35865	5.56306
Bowel disorder	4.83252	4.19094	5.4741
Skin disease	3.98617	3.41019	4.56215
Stomach ulcer	3.75914	3.14065	4.37763
Osteoporosis	3.4838	2.98381	3.9838
Cancer	2.47853	2.02901	2.92805
Gallstones	1.0995	0.810253	1.38874
Cirrhosis liver	1.04558	0.771253	1.3199
Kidney disease	0.981699	0.736635	1.22676
Stroke	0.736224	0.502687	0.969762
Hip fracture	0.560866	0.340626	0.781107
Parkinson	0.484997	0.310838	0.659156

## Sheet: Dyads
Prevalence of dyads
Dyad	Prevalence rate	Lower CI	Upper CI
Arthropathies_Dorsopathies	14.089	13.0719	15.1062
Dorsopathies_High cholesterol level	8.22158	7.41353	9.02962
Allergy_Dorsopathies	7.95612	7.184	8.72823
High cholesterol level_Hypertension	7.86684	7.16344	8.57025
Dorsopathies_Hypertension	7.70397	6.97456	8.43337
Arthropathies_Hypertension	7.67293	6.95553	8.39032
Arthropathies_High cholesterol level	7.32057	6.597	8.04415
Dorsopathies_Paroxysmal disorders	5.38206	4.72775	6.03637
Dorsopathies_Chronic fatigue	5.16882	4.50558	5.83206
Allergy_Arthropathies	4.87582	4.33081	5.42084
Dorsopathies_Genitourinary problems	4.53136	3.98321	5.07951
Depression_Dorsopathies	4.28615	3.69267	4.87962
Respiratory disease_Dorsopathies	4.08508	3.53694	4.63322
Arthropathies_Genitourinary problems	3.88969	3.38962	4.38977
Allergy_Respiratory disease	3.67815	3.12974	4.22656
Allergy_High cholesterol level	3.63416	3.12483	4.14348
Arthropathies_Chronic fatigue	3.5292	2.9937	4.0647
Allergy_Paroxysmal disorders	3.3996	2.88593	3.91327
Allergy_Hypertension	3.31774	2.84789	3.78759
Genitourinary problems_Hypertension	3.21334	2.74527	3.6814
Arthropathies_Respiratory disease	3.1643	2.69079	3.63781
Dorsopathies_Thyroid problems	3.16098	2.6833	3.63867
Genitourinary problems_High cholesterol level	3.13974	2.69062	3.58886
Diabetes_High cholesterol level	3.04793	2.61318	3.48269
Depression_Chronic fatigue	3.03119	2.54576	3.51662
Arthropathies_Paroxysmal disorders	2.98453	2.51377	3.45528
Arthropathies_Cardiovascular disease	2.98312	2.50582	3.46042
Cardiovascular disease_Dorsopathies	2.96742	2.49578	3.43906
Diabetes_Hypertension	2.95262	2.52881	3.37644
Cardiovascular disease_High cholesterol level	2.83393	2.3579	3.30997
Arthropathies_Thyroid problems	2.77671	2.34867	3.20475
Bowel disorder_Dorsopathies	2.77374	2.27869	3.26879
Chronic fatigue_Paroxysmal disorders	2.75633	2.28303	3.22963
Arthropathies_Depression	2.74683	2.31901	3.17466
Cardiovascular disease_Hypertension	2.73624	2.31015	3.16232
Allergy_Chronic fatigue	2.53283	2.08776	2.97791
Arthropathies_Eye disease	2.49855	2.07124	2.92586
Dorsopathies_Eye disease	2.4565	2.04586	2.86714
Chronic fatigue_High cholesterol level	2.45361	2.0418	2.86543
Respiratory disease_High cholesterol level	2.4029	2.00672	2.79909
Arthropathies_Osteoporosis	2.39887	1.99868	2.79906
Diabetes_Dorsopathies	2.37868	1.99699	2.76037
Respiratory disease_Hypertension	2.36687	1.96812	2.76561
Arthropathies_Diabetes	2.33145	1.9516	2.71129
High cholesterol level_Paroxysmal disorders	2.29469	1.90036	2.68902
Allergy_Genitourinary problems	2.26806	1.85898	2.67713
Chronic fatigue_Hypertension	2.23782	1.84902	2.62662
Chronic fatigue_Genitourinary problems	2.22596	1.78998	2.66194
Dorsopathies_Osteoporosis	2.161	1.77147	2.55053
Depression_Paroxysmal disorders	2.15287	1.76584	2.53991
Allergy_Depression	2.13075	1.72651	2.53499
Depression_High cholesterol level	2.12051	1.7484	2.49263
Eye disease_Hypertension	2.11956	1.75183	2.48728
High cholesterol level_Thyroid problems	2.09365	1.7487	2.43859
Hypertension_Thyroid problems	2.09319	1.74746	2.43891
Hypertension_Paroxysmal disorders	2.05995	1.70996	2.40994
Arthropathies_Bowel disorder	2.02214	1.61985	2.42443
Eye disease_High cholesterol level	2.02015	1.64198	2.39833
Depression_Hypertension	1.97785	1.6322	2.3235
Allergy_Thyroid problems	1.93148	1.56818	2.29479
Depression_Genitourinary problems	1.90506	1.52329	2.28682
Allergy_Chronic skin disease	1.85018	1.49229	2.20806
Respiratory disease_Chronic fatigue	1.84807	1.44866	2.24748
Dorsopathies_Stomach ulcer	1.83441	1.4276	2.24122
Dorsopathies_Chronic skin disease	1.77648	1.41525	2.1377
Bowel disorder_Chronic fatigue	1.77003	1.39104	2.14903
Respiratory disease_Genitourinary problems	1.71873	1.34358	2.09388
Respiratory disease_Depression	1.70029	1.32775	2.07283
Cardiovascular disease_Genitourinary problems	1.69597	1.34247	2.04946
Genitourinary problems_Paroxysmal disorders	1.60504	1.27432	1.93576
Respiratory disease_Paroxysmal disorders	1.53579	1.2208	1.85078
Arthropathies_Stomach ulcer	1.48874	1.12827	1.8492
Allergy_Bowel disorder	1.42554	1.10181	1.74927
Bowel disorder_High cholesterol level	1.40682	1.07432	1.73931
Arthropathies_Chronic skin disease	1.36494	1.05856	1.67131
Bowel disorder_Genitourinary problems	1.35819	1.02816	1.68822
Respiratory disease_Cardiovascular disease	1.31957	1.00921	1.62992
Diabetes_Genitourinary problems	1.30343	1.0139	1.59295
Bowel disorder_Hypertension	1.28915	0.962421	1.61588
Chronic fatigue_Thyroid problems	1.27321	0.96937	1.57705
Hypertension_Osteoporosis	1.23869	0.934101	1.54327
Eye disease_Genitourinary problems	1.22872	0.952474	1.50497
Cardiovascular disease_Diabetes	1.22872	0.956057	1.50139
Allergy_Cardiovascular disease	1.22866	0.920097	1.53722
Cancer_Dorsopathies	1.20961	0.874792	1.54443
Cardiovascular disease_Chronic fatigue	1.18435	0.890737	1.47796
Allergy_Stomach ulcer	1.17509	0.879831	1.47035
High cholesterol level_Osteoporosis	1.16947	0.910551	1.4284
Bowel disorder_Depression	1.16233	0.84834	1.47632
Allergy_Eye disease	1.15014	0.874332	1.42596
Bowel disorder_Paroxysmal disorders	1.1376	0.854926	1.42028
Allergy_Diabetes	1.11567	0.84967	1.38167
Genitourinary problems_Thyroid problems	1.11522	0.817859	1.41257
Depression_Thyroid problems	1.11432	0.835464	1.39318
Bowel disorder_Respiratory disease	1.05426	0.737565	1.37096
Diabetes_Chronic fatigue	1.04568	0.786627	1.30473
Respiratory disease_Thyroid problems	1.04405	0.769281	1.31881
High cholesterol level_Stomach ulcer	1.04063	0.802439	1.27882
Cardiovascular disease_Paroxysmal disorders	0.978822	0.709823	1.24782
Chronic fatigue_Stomach ulcer	0.975453	0.664986	1.28592
Paroxysmal disorders_Stomach ulcer	0.971588	0.653611	1.28957
Paroxysmal disorders_Thyroid problems	0.964411	0.731497	1.19732
Respiratory disease_Stomach ulcer	0.952483	0.668	1.23697
Hypertension_Stomach ulcer	0.940327	0.692966	1.18769
Cardiovascular disease_Eye disease	0.91756	0.653148	1.18197
Genitourinary problems_Chronic skin disease	0.884563	0.651303	1.11782
Diabetes_Eye disease	0.88395	0.605948	1.16195
High cholesterol level_Chronic skin disease	0.862489	0.647283	1.07769
Arthropathies_Cancer	0.836813	0.57438	1.09925
Bowel disorder_Cardiovascular disease	0.83411	0.57435	1.09387
Respiratory disease_Diabetes	0.828212	0.615331	1.04109
Hypertension_Chronic skin disease	0.827117	0.604204	1.05003
Cardiovascular disease_Depression	0.824697	0.577761	1.07163
Genitourinary problems_Osteoporosis	0.823093	0.575495	1.07069
Depression_Stomach ulcer	0.803694	0.567335	1.04005
Chronic fatigue_Chronic skin disease	0.802599	0.550992	1.05421
Chronic fatigue_Osteoporosis	0.793259	0.536858	1.04966
Respiratory disease_Eye disease	0.791782	0.585471	0.998094
Paroxysmal disorders_Chronic skin disease	0.776312	0.531103	1.02152
Allergy_Osteoporosis	0.767784	0.537974	0.997595
Diabetes_Thyroid problems	0.766301	0.56517	0.967431
Diabetes_Paroxysmal disorders	0.763821	0.541803	0.985839
Cancer_Chronic fatigue	0.758672	0.480799	1.03654
Cancer_High cholesterol level	0.737565	0.497032	0.978098
Bowel disorder_Stomach ulcer	0.728664	0.458023	0.999305
Depression_Chronic skin disease	0.728316	0.511881	0.944752
Eye disease_Thyroid problems	0.720344	0.525412	0.915277
Respiratory disease_Chronic skin disease	0.719607	0.488513	0.950701
Cancer_Genitourinary problems	0.716702	0.47003	0.963374
Cancer_Hypertension	0.679384	0.452933	0.905835
Eye disease_Osteoporosis	0.677978	0.461321	0.894635
Genitourinary problems_Stomach ulcer	0.655115	0.450923	0.859306
Depression_Osteoporosis	0.650986	0.434548	0.867424
Depression_Diabetes	0.648423	0.468193	0.828654
Eye disease_Chronic fatigue	0.642332	0.439743	0.84492
Allergy_Cancer	0.640526	0.408578	0.872475
Bowel disorder_Thyroid problems	0.624585	0.429203	0.819967
Cardiovascular disease_Thyroid problems	0.61074	0.441984	0.779496
Respiratory disease_Osteoporosis	0.609257	0.41422	0.804295
Cardiovascular disease_Stomach ulcer	0.598804	0.415759	0.781848
Cancer_Depression	0.596664	0.36894	0.824387
Osteoporosis_Thyroid problems	0.59421	0.408986	0.779433
Eye disease_Paroxysmal disorders	0.593489	0.383925	0.803054
Cancer_Paroxysmal disorders	0.569253	0.347993	0.790512
Cardiovascular disease_Osteoporosis	0.559194	0.377767	0.740622
Stomach ulcer_Thyroid problems	0.534048	0.341288	0.726808
Dorsopathies_Gallstones	0.533005	0.346681	0.719328
Bowel disorder_Chronic skin disease	0.532398	0.353541	0.711256
Diabetes_Stomach ulcer	0.530171	0.320483	0.739858
Depression_Eye disease	0.525929	0.363943	0.687915
Diabetes_Osteoporosis	0.517039	0.318477	0.715602
Dorsopathies_Kidney disease	0.514792	0.336084	0.693499
Bowel disorder_Osteoporosis	0.513854	0.337023	0.690685
Dorsopathies_Cirrhosis of the liver	0.495102	0.310327	0.679878
Bowel disorder_Diabetes	0.489453	0.314294	0.664612
Arthropathies_Gallstones	0.484648	0.311984	0.657313
Bowel disorder_Cancer	0.479717	0.285659	0.673774
Osteoporosis_Paroxysmal disorders	0.47058	0.316384	0.624775
Bowel disorder_Eye disease	0.467128	0.300292	0.633964
Gallstones_High cholesterol level	0.461429	0.29131	0.631547
Chronic skin disease_Thyroid problems	0.45525	0.290135	0.620364
Eye disease_Chronic skin disease	0.441722	0.246555	0.636888
Cancer_Cardiovascular disease	0.440386	0.2419	0.638872
Hypertension_Cirrhosis of the liver	0.435582	0.274163	0.597002
Arthropathies_Cirrhosis of the liver	0.427814	0.253202	0.602426
Hypertension_Stroke	0.42544	0.234945	0.615936
Arthropathies_Kidney disease	0.415835	0.259394	0.572276
Cardiovascular disease_Chronic skin disease	0.412998	0.260585	0.565412
Chronic skin disease_Stomach ulcer	0.400664	0.206734	0.594594
Hypertension_Kidney disease	0.39462	0.251017	0.538222
Arthropathies_Stroke	0.392323	0.21211	0.572536
Cancer_Chronic skin disease	0.390554	0.183092	0.598015
Diabetes_Chronic skin disease	0.370359	0.174914	0.565805
Cancer_Respiratory disease	0.364652	0.179626	0.549678
Genitourinary problems_Cirrhosis of the liver	0.352935	0.195524	0.510345
Cancer_Thyroid problems	0.351599	0.200347	0.502851
Allergy_Gallstones	0.350883	0.18621	0.515556
Genitourinary problems_Kidney disease	0.349209	0.211888	0.48653
High cholesterol level_Stroke	0.34322	0.16441	0.522031
Arthropathies_Hip fracture	0.339134	0.162385	0.515884
Dorsopathies_Stroke	0.335551	0.163078	0.508025
Cirrhosis of the liver_Paroxysmal disorders	0.334475	0.179967	0.488983
Cardiovascular disease_Stroke	0.333895	0.159758	0.508032
High cholesterol level_Kidney disease	0.326065	0.189849	0.46228
Gallstones_Genitourinary problems	0.316256	0.158373	0.47414
Gallstones_Hypertension	0.313556	0.18038	0.446733
Allergy_Cirrhosis of the liver	0.313283	0.178733	0.447832
Dorsopathies_Parkinson’s disease	0.30972	0.16648	0.45296
High cholesterol level_Cirrhosis of the liver	0.307963	0.168375	0.447551
Bowel disorder_Cirrhosis of the liver	0.306533	0.142709	0.470357
Genitourinary problems_Stroke	0.304474	0.137714	0.471234
Dorsopathies_Hip fracture	0.296045	0.120277	0.471814
Chronic fatigue_Gallstones	0.28879	0.148392	0.429188
Chronic fatigue_Cirrhosis of the liver	0.288649	0.160449	0.416848
Kidney disease_Paroxysmal disorders	0.279153	0.149133	0.409174
Osteoporosis_Chronic skin disease	0.270402	0.123687	0.417118
Cancer_Eye disease	0.259199	0.116895	0.401504
Chronic fatigue_Stroke	0.255087	0.0894626	0.420712
Osteoporosis_Stomach ulcer	0.251291	0.146913	0.355668
Cancer_Osteoporosis	0.25129	0.0990594	0.40352
Chronic fatigue_Kidney disease	0.236367	0.116805	0.355929
Eye disease_Stomach ulcer	0.234608	0.0755649	0.393651
Arthropathies_Parkinson’s disease	0.229354	0.105891	0.352817
Respiratory disease_Stroke	0.227234	0.0699289	0.38454
Kidney disease_Thyroid problems	0.223035	0.11126	0.33481
Gallstones_Paroxysmal disorders	0.22134	0.0938494	0.348832
Depression_Stroke	0.217791	0.0632171	0.372365
Cancer_Diabetes	0.217184	0.114612	0.319756
Allergy_Kidney disease	0.215002	0.101716	0.328288
Depression_Cirrhosis of the liver	0.209662	0.0935215	0.325802
Diabetes_Stroke	0.209543	0.10267	0.316416
Bowel disorder_Gallstones	0.206468	0.0785369	0.3344
Hypertension_Parkinson’s disease	0.199142	0.0908981	0.307385
Depression_Kidney disease	0.195268	0.0837831	0.306753
Bowel disorder_Stroke	0.192282	0.03937	0.345194
Cirrhosis of the liver_Thyroid problems	0.18912	0.0769581	0.301283
Respiratory disease_Gallstones	0.185179	0.0773465	0.293011
High cholesterol level_Hip fracture	0.184816	0.031782	0.337851
Genitourinary problems_Parkinson’s disease	0.183343	0.0772176	0.289469
Cancer_Stomach ulcer	0.181785	0.0940898	0.26948
Diabetes_Cirrhosis of the liver	0.175618	0.0820477	0.269188
Respiratory disease_Cirrhosis of the liver	0.173887	0.0776502	0.270124
Cardiovascular disease_Kidney disease	0.172962	0.0759883	0.269936
Hip fracture_Hypertension	0.172408	0.0698254	0.274991
Cardiovascular disease_Hip fracture	0.158865	0.0119566	0.305773
Genitourinary problems_Hip fracture	0.158605	0.0493642	0.267845
Cardiovascular disease_Parkinson’s disease	0.158487	0.0670474	0.249927
Hip fracture_Osteoporosis	0.152635	0.0530692	0.252202
Cirrhosis of the liver_Osteoporosis	0.15226	0.0424841	0.262036
Respiratory disease_Kidney disease	0.150175	0.0564481	0.243901
Chronic fatigue_Parkinson’s disease	0.147536	0.0464082	0.248664
Hip fracture_Paroxysmal disorders	0.146284	0.0045772	0.287992
Eye disease_Hip fracture	0.14619	0	0.29428
Cardiovascular disease_Cirrhosis of the liver	0.1457	0.0323047	0.259095
Diabetes_Parkinson’s disease	0.144143	0.0380555	0.25023
High cholesterol level_Parkinson’s disease	0.141507	0.0542489	0.228765
Cancer_Stroke	0.140055	0	0.281949
Allergy_Stroke	0.134183	0	0.275782
Bowel disorder_Kidney disease	0.134032	0.0515767	0.216487
Gallstones_Thyroid problems	0.123919	0.0413065	0.206532
Cancer_Cirrhosis of the liver	0.122291	0.0254297	0.219152
Cirrhosis of the liver_Chronic skin disease	0.121356	0.0423827	0.200328
Cirrhosis of the liver_Stomach ulcer	0.119391	0.0509975	0.187785
Depression_Gallstones	0.119067	0.0336546	0.204479
Gallstones_Chronic skin disease	0.118754	0.0228053	0.214703
Gallstones_Cirrhosis of the liver	0.118226	0.0155817	0.22087
Diabetes_Kidney disease	0.114103	0.0414237	0.186782
Eye disease_Parkinson’s disease	0.113746	0.0234697	0.204023
Cardiovascular disease_Gallstones	0.11236	0.0321797	0.192541
Paroxysmal disorders_Stroke	0.112327	0.0431438	0.18151
Eye disease_Cirrhosis of the liver	0.109914	0.00225872	0.217569
Eye disease_Kidney disease	0.109143	0.0233272	0.194959
Allergy_Hip fracture	0.108953	0.0147061	0.203199
Chronic fatigue_Hip fracture	0.108045	0.0129467	0.203143
Allergy_Parkinson’s disease	0.107413	0.0108294	0.203996
Eye disease_Gallstones	0.102712	0.025844	0.179579
Cancer_Kidney disease	0.102298	0.032167	0.172428
Gallstones_Stomach ulcer	0.101621	0.0243478	0.178894
Respiratory disease_Parkinson’s disease	0.0982334	0.0264449	0.170022
Parkinson’s disease_Paroxysmal disorders	0.0952631	0.0175274	0.172999
Diabetes_Gallstones	0.0872841	0.0130661	0.161502
Osteoporosis_Parkinson’s disease	0.0862367	0.00310472	0.169369
Cancer_Parkinson’s disease	0.0858226	0.0137569	0.157888
Parkinson’s disease_Thyroid problems	0.0835989	0.00193353	0.165264
Stroke_Thyroid problems	0.0806108	0.0165412	0.14468
Gallstones_Osteoporosis	0.0793841	0.000726327	0.158042
Respiratory disease_Hip fracture	0.0778789	0.0171276	0.13863
Bowel disorder_Hip fracture	0.0763438	0.00925655	0.143431
Osteoporosis_Stroke	0.0761332	0.0156108	0.136656
Cancer_Gallstones	0.0759615	0.0105541	0.141369
Bowel disorder_Parkinson’s disease	0.07585	0.0106447	0.141055
Diabetes_Hip fracture	0.075716	0	0.154199
Kidney disease_Cirrhosis of the liver	0.074014	3.29727e-05	0.147995
Kidney disease_Stomach ulcer	0.0721753	0.0209596	0.123391
Depression_Hip fracture	0.070197	0.0215687	0.118825
Kidney disease_Osteoporosis	0.0629842	0.0105492	0.115419
Hip fracture_Thyroid problems	0.0588894	0.00676712	0.111012
Gallstones_Hip fracture	0.05366	0	0.122873
Hip fracture_Parkinson’s disease	0.0526087	0	0.126825
Parkinson’s disease_Stroke	0.0522622	0	0.105278
Depression_Parkinson’s disease	0.052079	0.00396845	0.10019
Cancer_Hip fracture	0.0518497	0	0.111822
Eye disease_Stroke	0.0475385	0.00809213	0.0869848
Parkinson’s disease_Chronic skin disease	0.0417322	0	0.102859
Hip fracture_Stroke	0.0348216	0	0.0796335
Parkinson’s disease_Stomach ulcer	0.0328853	0	0.0750728
Gallstones_Parkinson’s disease	0.0313514	0	0.0927902
Stomach ulcer_Stroke	0.0310432	0	0.0625249
Kidney disease_Chronic skin disease	0.0309584	0	0.0633608
Cirrhosis of the liver_Stroke	0.0303522	0	0.0772498
Hip fracture_Chronic skin disease	0.0233459	0	0.0540026
Hip fracture_Stomach ulcer	0.0215757	0	0.0466272
Cirrhosis of the liver_Parkinson’s disease	0.0166064	0	0.0374324
Chronic skin disease_Stroke	0.0165733	0	0.0341072
Kidney disease_Stroke	0.0140409	0	0.0360965
Gallstones_Stroke	0.0125126	0	0.0325538
Kidney disease_Parkinson’s disease	0.010762	0	0.0318589
Hip fracture_Cirrhosis of the liver	0.00890888	0	0.0218113
Gallstones_Kidney disease	0.00863171	0	0.0226183

## Sheet: Triads
Prevalence of triads
Triad	Prevalence rate	Lower CI	Upper CI
Arthropathies_Dorsopathies_Hypertension	5.20918	4.59795	5.8204
Arthropathies_Dorsopathies_High cholesterol level	5.15325	4.51414	5.79236
Allergy_Arthropathies_Dorsopathies	3.59245	3.11334	4.07155
Arthropathies_High cholesterol level_Hypertension	3.57221	3.08677	4.05765
Dorsopathies_High cholesterol level_Hypertension	3.56945	3.08071	4.05819
Arthropathies_Dorsopathies_Chronic fatigue	2.95403	2.45359	3.45446
Arthropathies_Dorsopathies_Genitourinary problems	2.76936	2.33457	3.20414
Arthropathies_Respiratory disease_Dorsopathies	2.4309	1.9965	2.8653
Arthropathies_Depression_Dorsopathies	2.30885	1.90821	2.7095
Arthropathies_Dorsopathies_Paroxysmal disorders	2.3057	1.88353	2.72787
Allergy_Dorsopathies_High cholesterol level	2.20807	1.82068	2.59546
Arthropathies_Cardiovascular disease_Dorsopathies	2.18367	1.75729	2.61005
Depression_Dorsopathies_Chronic fatigue	2.1081	1.69103	2.52518
Dorsopathies_Chronic fatigue_Paroxysmal disorders	2.00599	1.58554	2.42644
Arthropathies_Dorsopathies_Thyroid problems	1.98971	1.61854	2.36087
Allergy_Dorsopathies_Paroxysmal disorders	1.98598	1.58655	2.3854
Dorsopathies_Genitourinary problems_Hypertension	1.9579	1.58189	2.33391
Diabetes_High cholesterol level_Hypertension	1.95021	1.59627	2.30414
Allergy_Dorsopathies_Hypertension	1.93298	1.57135	2.29461
Allergy_Respiratory disease_Dorsopathies	1.88607	1.50813	2.26401
Arthropathies_Dorsopathies_Osteoporosis	1.87043	1.50246	2.23841
Dorsopathies_Genitourinary problems_High cholesterol level	1.85694	1.50019	2.21369
Allergy_Arthropathies_High cholesterol level	1.81859	1.47954	2.15763
Arthropathies_Genitourinary problems_Hypertension	1.81686	1.46531	2.16841
Arthropathies_Dorsopathies_Eye disease	1.81673	1.44782	2.18563
Genitourinary problems_High cholesterol level_Hypertension	1.77068	1.41918	2.12218
Allergy_Dorsopathies_Chronic fatigue	1.77047	1.39671	2.14422
Dorsopathies_Chronic fatigue_High cholesterol level	1.76912	1.40712	2.13111
Allergy_Arthropathies_Hypertension	1.72442	1.40191	2.04693
Dorsopathies_Chronic fatigue_Genitourinary problems	1.66213	1.29155	2.0327
Arthropathies_Bowel disorder_Dorsopathies	1.65744	1.28019	2.03469
Arthropathies_Genitourinary problems_High cholesterol level	1.62372	1.30013	1.9473
Dorsopathies_High cholesterol level_Paroxysmal disorders	1.6142	1.26891	1.95948
Depression_Dorsopathies_High cholesterol level	1.59901	1.25865	1.93936
Dorsopathies_Chronic fatigue_Hypertension	1.59898	1.26509	1.93287
Cardiovascular disease_Dorsopathies_High cholesterol level	1.5889	1.20853	1.96927
Arthropathies_Diabetes_Dorsopathies	1.55652	1.24631	1.86674
Cardiovascular disease_High cholesterol level_Hypertension	1.55301	1.22806	1.87796
Allergy_Dorsopathies_Genitourinary problems	1.51933	1.19136	1.84729
Arthropathies_Cardiovascular disease_Hypertension	1.51196	1.19015	1.83378
Allergy_Depression_Dorsopathies	1.50656	1.15655	1.85657
Respiratory disease_Dorsopathies_High cholesterol level	1.4731	1.15203	1.79417
Arthropathies_Cardiovascular disease_High cholesterol level	1.46701	1.10336	1.83067
Respiratory disease_Dorsopathies_Hypertension	1.4617	1.12357	1.79983
Arthropathies_Chronic fatigue_High cholesterol level	1.45055	1.13439	1.76671
Depression_Dorsopathies_Paroxysmal disorders	1.44035	1.11953	1.76118
Arthropathies_Diabetes_Hypertension	1.41522	1.13317	1.69728
Arthropathies_Chronic fatigue_Hypertension	1.39634	1.08533	1.70735
Allergy_High cholesterol level_Hypertension	1.3865	1.07928	1.69372
Arthropathies_Depression_Chronic fatigue	1.38404	1.07602	1.69205
Diabetes_Dorsopathies_Hypertension	1.37927	1.0908	1.66774
Cardiovascular disease_Dorsopathies_Hypertension	1.36522	1.05894	1.67149
Arthropathies_Respiratory disease_Hypertension	1.36142	1.03221	1.69063
Diabetes_Dorsopathies_High cholesterol level	1.33328	1.06215	1.60441
Depression_Dorsopathies_Genitourinary problems	1.31968	1.0183	1.62107
Arthropathies_Diabetes_High cholesterol level	1.31058	1.04916	1.572
Dorsopathies_Hypertension_Paroxysmal disorders	1.30886	1.0242	1.59352
Depression_Dorsopathies_Hypertension	1.30497	1.01356	1.59638
Depression_Chronic fatigue_Paroxysmal disorders	1.30346	1.00338	1.60353
Bowel disorder_Dorsopathies_Chronic fatigue	1.2712	0.938001	1.6044
Arthropathies_Respiratory disease_High cholesterol level	1.26536	0.960121	1.57061
Arthropathies_Chronic fatigue_Paroxysmal disorders	1.22474	0.907482	1.54199
Respiratory disease_Depression_Dorsopathies	1.21858	0.914246	1.52291
Arthropathies_Chronic fatigue_Genitourinary problems	1.20965	0.89811	1.52118
Allergy_Arthropathies_Respiratory disease	1.19728	0.904545	1.49002
Respiratory disease_Dorsopathies_Chronic fatigue	1.19029	0.890698	1.48988
Arthropathies_Eye disease_Hypertension	1.18611	0.921822	1.45039
Chronic fatigue_High cholesterol level_Hypertension	1.1795	0.885739	1.47326
Dorsopathies_Eye disease_High cholesterol level	1.16958	0.877526	1.46164
Arthropathies_Depression_High cholesterol level	1.15479	0.855362	1.45421
Arthropathies_Hypertension_Thyroid problems	1.14014	0.874234	1.40604
Respiratory disease_High cholesterol level_Hypertension	1.13519	0.861707	1.40868
Arthropathies_Eye disease_High cholesterol level	1.12722	0.84184	1.4126
Dorsopathies_Eye disease_Hypertension	1.11991	0.857055	1.38276
Allergy_Arthropathies_Genitourinary problems	1.11596	0.83364	1.39829
Arthropathies_High cholesterol level_Paroxysmal disorders	1.11525	0.829616	1.40089
High cholesterol level_Hypertension_Thyroid problems	1.10231	0.849467	1.35516
Depression_Chronic fatigue_Genitourinary problems	1.10025	0.787512	1.41299
Allergy_Dorsopathies_Thyroid problems	1.09899	0.832001	1.36597
Eye disease_High cholesterol level_Hypertension	1.09146	0.819358	1.36357
Dorsopathies_Genitourinary problems_Paroxysmal disorders	1.08949	0.8303	1.34869
Arthropathies_Depression_Hypertension	1.085	0.819708	1.35029
Arthropathies_Dorsopathies_Stomach ulcer	1.07602	0.767907	1.38412
Allergy_Bowel disorder_Dorsopathies	1.0733	0.783256	1.36334
Arthropathies_High cholesterol level_Thyroid problems	1.06201	0.80418	1.31984
Dorsopathies_Hypertension_Thyroid problems	1.05822	0.806961	1.30947
Allergy_Arthropathies_Chronic fatigue	1.05195	0.78101	1.32289
Respiratory disease_Dorsopathies_Genitourinary problems	1.04911	0.776891	1.32133
Respiratory disease_Dorsopathies_Paroxysmal disorders	1.04375	0.781592	1.30592
Dorsopathies_High cholesterol level_Thyroid problems	1.04269	0.797124	1.28826
Depression_High cholesterol level_Hypertension	1.03459	0.775255	1.29393
Allergy_Depression_Chronic fatigue	1.02759	0.720801	1.33437
Depression_Chronic fatigue_High cholesterol level	1.02547	0.756627	1.29431
Allergy_Chronic fatigue_Paroxysmal disorders	1.02384	0.749365	1.29832
Arthropathies_Hypertension_Osteoporosis	1.01921	0.749739	1.28868
Cardiovascular disease_Dorsopathies_Genitourinary problems	1.00808	0.732668	1.28348
Bowel disorder_Dorsopathies_High cholesterol level	0.989937	0.698123	1.28175
Cardiovascular disease_Genitourinary problems_Hypertension	0.982127	0.696486	1.26777
Arthropathies_Hypertension_Paroxysmal disorders	0.968454	0.732071	1.20484
Allergy_Arthropathies_Paroxysmal disorders	0.964996	0.731165	1.19883
Arthropathies_Cardiovascular disease_Genitourinary problems	0.957393	0.690704	1.22408
Allergy_Dorsopathies_Chronic skin disease	0.957017	0.711211	1.20282
Arthropathies_Respiratory disease_Genitourinary problems	0.951427	0.69328	1.20958
High cholesterol level_Hypertension_Paroxysmal disorders	0.949002	0.706729	1.19128
Arthropathies_Respiratory disease_Chronic fatigue	0.945628	0.673734	1.21752
Arthropathies_Dorsopathies_Chronic skin disease	0.940729	0.695843	1.18561
Allergy_Respiratory disease_High cholesterol level	0.932411	0.663515	1.20131
Arthropathies_Depression_Genitourinary problems	0.928232	0.679224	1.17724
Respiratory disease_Depression_Chronic fatigue	0.923537	0.617384	1.22969
Allergy_Arthropathies_Thyroid problems	0.92349	0.689885	1.15709
Bowel disorder_Dorsopathies_Genitourinary problems	0.923488	0.647291	1.19969
Cardiovascular disease_Genitourinary problems_High cholesterol level	0.921871	0.650563	1.19318
Depression_Chronic fatigue_Hypertension	0.911048	0.670319	1.15178
Chronic fatigue_Genitourinary problems_High cholesterol level	0.907649	0.641243	1.17406
Diabetes_Genitourinary problems_Hypertension	0.890568	0.6446	1.13654
Allergy_Genitourinary problems_High cholesterol level	0.883627	0.631726	1.13553
Arthropathies_Bowel disorder_Chronic fatigue	0.879054	0.610228	1.14788
Bowel disorder_Dorsopathies_Hypertension	0.866211	0.584215	1.14821
Allergy_Chronic fatigue_Genitourinary problems	0.863656	0.591958	1.13535
Cardiovascular disease_Dorsopathies_Chronic fatigue	0.860654	0.603346	1.11796
Chronic fatigue_High cholesterol level_Paroxysmal disorders	0.859153	0.627776	1.09053
Allergy_Respiratory disease_Hypertension	0.85879	0.611955	1.10563
Respiratory disease_Chronic fatigue_Genitourinary problems	0.854471	0.557913	1.15103
Dorsopathies_Hypertension_Osteoporosis	0.853183	0.60137	1.105
Diabetes_Genitourinary problems_High cholesterol level	0.852895	0.619482	1.08631
Arthropathies_Bowel disorder_Hypertension	0.846564	0.569146	1.12398
Arthropathies_High cholesterol level_Osteoporosis	0.841985	0.632763	1.05121
Allergy_Depression_Paroxysmal disorders	0.83642	0.591112	1.08173
Arthropathies_Bowel disorder_High cholesterol level	0.836285	0.568057	1.10451
Allergy_Respiratory disease_Paroxysmal disorders	0.83493	0.592432	1.07743
Chronic fatigue_Genitourinary problems_Hypertension	0.829416	0.569934	1.0889
Cardiovascular disease_Diabetes_Hypertension	0.827716	0.596381	1.05905
Arthropathies_Eye disease_Genitourinary problems	0.82746	0.596987	1.05793
Arthropathies_Depression_Paroxysmal disorders	0.818596	0.605256	1.03194
Bowel disorder_Chronic fatigue_Genitourinary problems	0.813807	0.537185	1.09043
Chronic fatigue_Hypertension_Paroxysmal disorders	0.80516	0.576308	1.03401
Dorsopathies_Chronic fatigue_Thyroid problems	0.799793	0.580316	1.01927
Bowel disorder_Depression_Dorsopathies	0.797444	0.528793	1.06609
Allergy_Genitourinary problems_Hypertension	0.787878	0.549684	1.02607
Allergy_Respiratory disease_Genitourinary problems	0.786536	0.513387	1.05968
Bowel disorder_Dorsopathies_Paroxysmal disorders	0.786107	0.552662	1.01955
Arthropathies_Genitourinary problems_Paroxysmal disorders	0.778151	0.536719	1.01958
Arthropathies_Respiratory disease_Depression	0.769482	0.512655	1.02631
Allergy_Arthropathies_Depression	0.761104	0.534435	0.987774
Dorsopathies_Eye disease_Genitourinary problems	0.759349	0.532776	0.985921
Allergy_Chronic fatigue_High cholesterol level	0.757016	0.52704	0.986992
Diabetes_Dorsopathies_Genitourinary problems	0.754765	0.527601	0.981929
Diabetes_Chronic fatigue_Hypertension	0.751946	0.525771	0.978121
Respiratory disease_Cardiovascular disease_Dorsopathies	0.749809	0.515655	0.983963
Allergy_Chronic fatigue_Hypertension	0.74872	0.514373	0.983067
Bowel disorder_Respiratory disease_Dorsopathies	0.746512	0.478108	1.01492
Allergy_Respiratory disease_Depression	0.746183	0.496713	0.995653
Diabetes_Chronic fatigue_High cholesterol level	0.745602	0.522623	0.96858
Cardiovascular disease_Dorsopathies_Paroxysmal disorders	0.744309	0.501622	0.986996
Allergy_Respiratory disease_Chronic fatigue	0.743694	0.493619	0.993769
Bowel disorder_Depression_Chronic fatigue	0.739825	0.480932	0.998718
Allergy_Dorsopathies_Stomach ulcer	0.739298	0.513382	0.965213
Cardiovascular disease_Diabetes_High cholesterol level	0.738396	0.523556	0.953235
Respiratory disease_Chronic fatigue_High cholesterol level	0.735752	0.492726	0.978779
Cardiovascular disease_Chronic fatigue_High cholesterol level	0.731442	0.48747	0.975415
Allergy_Hypertension_Paroxysmal disorders	0.7308	0.529016	0.932585
Depression_Genitourinary problems_Hypertension	0.726623	0.499026	0.95422
Dorsopathies_Chronic fatigue_Stomach ulcer	0.724756	0.442775	1.00674
Respiratory disease_Depression_High cholesterol level	0.724213	0.477937	0.970489
Dorsopathies_High cholesterol level_Osteoporosis	0.723828	0.528072	0.919585
Allergy_Arthropathies_Chronic skin disease	0.723213	0.523459	0.922967
Allergy_Depression_Genitourinary problems	0.714365	0.459855	0.968875
Allergy_Cardiovascular disease_Dorsopathies	0.713696	0.482584	0.944808
Arthropathies_Bowel disorder_Genitourinary problems	0.712307	0.473282	0.951331
Allergy_Bowel disorder_Chronic fatigue	0.711603	0.454863	0.968342
Chronic fatigue_Genitourinary problems_Paroxysmal disorders	0.709342	0.50147	0.917214
Depression_Genitourinary problems_High cholesterol level	0.707474	0.473982	0.940966
Respiratory disease_Depression_Genitourinary problems	0.704329	0.427437	0.981221
Dorsopathies_Paroxysmal disorders_Stomach ulcer	0.704064	0.408648	0.99948
Respiratory disease_Genitourinary problems_High cholesterol level	0.695252	0.466194	0.924311
Arthropathies_Chronic fatigue_Thyroid problems	0.694231	0.485919	0.902542
Bowel disorder_Chronic fatigue_Paroxysmal disorders	0.68811	0.464554	0.911666
Dorsopathies_Genitourinary problems_Thyroid problems	0.683751	0.476547	0.890954
Dorsopathies_Chronic fatigue_Osteoporosis	0.681084	0.44883	0.913337
Arthropathies_Chronic fatigue_Osteoporosis	0.677806	0.446131	0.909481
Allergy_High cholesterol level_Paroxysmal disorders	0.674331	0.484924	0.863738
Depression_Dorsopathies_Thyroid problems	0.673686	0.478883	0.868489
Arthropathies_Bowel disorder_Depression	0.671955	0.431914	0.911995
Arthropathies_Genitourinary problems_Osteoporosis	0.67041	0.446147	0.894674
Respiratory disease_Dorsopathies_Stomach ulcer	0.665816	0.423779	0.907852
Allergy_Cardiovascular disease_High cholesterol level	0.664967	0.44005	0.889883
Allergy_Arthropathies_Bowel disorder	0.662152	0.440416	0.883887
Diabetes_Dorsopathies_Chronic fatigue	0.658741	0.465089	0.852393
Arthropathies_Cardiovascular disease_Chronic fatigue	0.656395	0.431877	0.880913
Respiratory disease_Cardiovascular disease_High cholesterol level	0.654611	0.427368	0.881854
Allergy_Diabetes_Hypertension	0.651466	0.446852	0.85608
Allergy_Diabetes_Dorsopathies	0.65128	0.453917	0.848642
Allergy_Arthropathies_Eye disease	0.647975	0.456018	0.839932
Allergy_Arthropathies_Cardiovascular disease	0.647614	0.427089	0.868138
Allergy_Genitourinary problems_Paroxysmal disorders	0.646641	0.435371	0.857912
Arthropathies_Respiratory disease_Cardiovascular disease	0.643239	0.427349	0.859129
Cardiovascular disease_Chronic fatigue_Hypertension	0.642872	0.409396	0.876349
Arthropathies_Genitourinary problems_Thyroid problems	0.640814	0.439625	0.842004
Respiratory disease_Dorsopathies_Thyroid problems	0.64042	0.441072	0.839767
Bowel disorder_Chronic fatigue_High cholesterol level	0.640025	0.406665	0.873385
Dorsopathies_Genitourinary problems_Osteoporosis	0.639919	0.413726	0.866112
Arthropathies_Cancer_Dorsopathies	0.639315	0.396518	0.882112
Respiratory disease_Chronic fatigue_Hypertension	0.637652	0.422303	0.853001
Respiratory disease_Chronic fatigue_Paroxysmal disorders	0.635923	0.441713	0.830133
Genitourinary problems_High cholesterol level_Paroxysmal disorders	0.63537	0.428971	0.841768
Dorsopathies_Paroxysmal disorders_Thyroid problems	0.635186	0.441091	0.82928
Respiratory disease_Cardiovascular disease_Genitourinary problems	0.631895	0.401185	0.862604
Cardiovascular disease_Depression_Dorsopathies	0.631561	0.408496	0.854627
Allergy_Cardiovascular disease_Hypertension	0.6306	0.414041	0.847159
Depression_Genitourinary problems_Paroxysmal disorders	0.629207	0.428434	0.829979
Genitourinary problems_Hypertension_Paroxysmal disorders	0.628196	0.429594	0.826798
Allergy_Dorsopathies_Osteoporosis	0.628022	0.418778	0.837265
Depression_High cholesterol level_Paroxysmal disorders	0.627789	0.437199	0.818378
Arthropathies_Hypertension_Stomach ulcer	0.614781	0.403871	0.82569
Cardiovascular disease_Diabetes_Dorsopathies	0.610955	0.422749	0.799162
Allergy_High cholesterol level_Thyroid problems	0.608563	0.43233	0.784796
Arthropathies_Cardiovascular disease_Diabetes	0.608045	0.427584	0.788506
Eye disease_Genitourinary problems_Hypertension	0.606897	0.431172	0.782623
Bowel disorder_High cholesterol level_Hypertension	0.60674	0.383418	0.830063
Respiratory disease_Cardiovascular disease_Hypertension	0.605316	0.394313	0.81632
Arthropathies_Cardiovascular disease_Eye disease	0.605279	0.380248	0.83031
Arthropathies_Bowel disorder_Respiratory disease	0.605174	0.348584	0.861764
High cholesterol level_Hypertension_Osteoporosis	0.604671	0.403982	0.805359
Bowel disorder_Genitourinary problems_High cholesterol level	0.602675	0.366229	0.839121
Dorsopathies_High cholesterol level_Stomach ulcer	0.602214	0.428553	0.775875
Cancer_Dorsopathies_Chronic fatigue	0.602034	0.335896	0.868173
Arthropathies_Respiratory disease_Thyroid problems	0.600977	0.40845	0.793504
Arthropathies_Diabetes_Genitourinary problems	0.599521	0.403224	0.795818
Respiratory disease_Depression_Hypertension	0.599009	0.382518	0.815501
Respiratory disease_Genitourinary problems_Hypertension	0.595503	0.38851	0.802496
Bowel disorder_Cardiovascular disease_Dorsopathies	0.595497	0.370205	0.820789
Arthropathies_High cholesterol level_Stomach ulcer	0.58767	0.419834	0.755505
Allergy_Hypertension_Thyroid problems	0.587044	0.416147	0.757941
Depression_Hypertension_Paroxysmal disorders	0.586379	0.401736	0.771022
Depression_Chronic fatigue_Thyroid problems	0.585501	0.365489	0.805512
Allergy_Depression_Hypertension	0.583625	0.376259	0.790991
Depression_Dorsopathies_Stomach ulcer	0.582678	0.377718	0.787638
Allergy_Arthropathies_Osteoporosis	0.581414	0.388511	0.774316
Arthropathies_Respiratory disease_Paroxysmal disorders	0.580705	0.407033	0.754378
Bowel disorder_Chronic fatigue_Hypertension	0.579787	0.352047	0.807527
Respiratory disease_Depression_Paroxysmal disorders	0.575655	0.387956	0.763354
Cardiovascular disease_Dorsopathies_Eye disease	0.57489	0.351701	0.798079
Depression_Dorsopathies_Osteoporosis	0.573079	0.366654	0.779504
Allergy_Eye disease_Hypertension	0.572863	0.358688	0.787037
Allergy_Depression_High cholesterol level	0.570352	0.364095	0.776609
Arthropathies_Eye disease_Osteoporosis	0.57019	0.363144	0.777235
Bowel disorder_Genitourinary problems_Hypertension	0.569632	0.344856	0.794407
Dorsopathies_Hypertension_Stomach ulcer	0.569549	0.366553	0.772545
Allergy_Dorsopathies_Eye disease	0.563328	0.384502	0.742154
Arthropathies_Diabetes_Chronic fatigue	0.555567	0.381697	0.729438
Eye disease_Genitourinary problems_High cholesterol level	0.554355	0.385656	0.723055
Dorsopathies_Paroxysmal disorders_Chronic skin disease	0.554043	0.334041	0.774045
Cardiovascular disease_Chronic fatigue_Genitourinary problems	0.553576	0.328975	0.778177
Arthropathies_Bowel disorder_Cardiovascular disease	0.550343	0.326046	0.77464
Allergy_Bowel disorder_Genitourinary problems	0.550253	0.326087	0.774419
Allergy_Arthropathies_Diabetes	0.548762	0.380216	0.717307
Dorsopathies_Chronic fatigue_Chronic skin disease	0.548325	0.336253	0.760397
Allergy_Diabetes_High cholesterol level	0.54613	0.35444	0.73782
Allergy_Respiratory disease_Cardiovascular disease	0.541521	0.302296	0.780747
Cardiovascular disease_High cholesterol level_Paroxysmal disorders	0.53914	0.320777	0.757502
Cardiovascular disease_Diabetes_Genitourinary problems	0.537882	0.341381	0.734384
Cardiovascular disease_Eye disease_High cholesterol level	0.533142	0.315927	0.750357
Dorsopathies_High cholesterol level_Chronic skin disease	0.531509	0.35254	0.710479
Bowel disorder_Respiratory disease_Genitourinary problems	0.529216	0.307757	0.750675
Arthropathies_Cardiovascular disease_Paroxysmal disorders	0.528962	0.326818	0.731105
Dorsopathies_Genitourinary problems_Chronic skin disease	0.528502	0.353639	0.703365
Diabetes_Eye disease_Hypertension	0.526672	0.322043	0.7313
Arthropathies_Respiratory disease_Stomach ulcer	0.525282	0.315077	0.735487
Allergy_Respiratory disease_Thyroid problems	0.52404	0.34202	0.706061
Arthropathies_High cholesterol level_Chronic skin disease	0.518123	0.346957	0.689289
Arthropathies_Depression_Osteoporosis	0.518046	0.32514	0.710951
Bowel disorder_Dorsopathies_Stomach ulcer	0.511858	0.281978	0.741738
Arthropathies_Chronic fatigue_Stomach ulcer	0.509409	0.278404	0.740415
Chronic fatigue_Paroxysmal disorders_Stomach ulcer	0.507976	0.252481	0.763472
Respiratory disease_Diabetes_Dorsopathies	0.505047	0.335699	0.674395
Respiratory disease_Diabetes_Hypertension	0.504776	0.348065	0.661487
Arthropathies_Depression_Thyroid problems	0.50297	0.328422	0.677518
Arthropathies_Osteoporosis_Thyroid problems	0.502205	0.326749	0.677661
Allergy_Eye disease_High cholesterol level	0.501338	0.305202	0.697474
Allergy_Cardiovascular disease_Genitourinary problems	0.500147	0.287834	0.71246
High cholesterol level_Hypertension_Stomach ulcer	0.498914	0.339596	0.658232
Arthropathies_Respiratory disease_Eye disease	0.497176	0.326849	0.667503
Depression_Diabetes_Hypertension	0.497027	0.338722	0.655332
Cardiovascular disease_Depression_Genitourinary problems	0.497002	0.27761	0.716394
Depression_Chronic fatigue_Stomach ulcer	0.496969	0.293692	0.700246
Genitourinary problems_Hypertension_Thyroid problems	0.496467	0.320954	0.671979
Arthropathies_Respiratory disease_Osteoporosis	0.495893	0.317021	0.674765
Chronic fatigue_Genitourinary problems_Thyroid problems	0.495695	0.28033	0.71106
Allergy_Bowel disorder_Depression	0.495674	0.270198	0.721151
Dorsopathies_Eye disease_Chronic fatigue	0.495537	0.30657	0.684505
Bowel disorder_Cardiovascular disease_High cholesterol level	0.495518	0.27624	0.714796
Allergy_Genitourinary problems_Chronic skin disease	0.495229	0.31217	0.678288
Bowel disorder_Depression_High cholesterol level	0.49506	0.278538	0.711582
Respiratory disease_Dorsopathies_Osteoporosis	0.492282	0.312866	0.671698
Arthropathies_Genitourinary problems_Chronic skin disease	0.491698	0.327103	0.656293
Respiratory disease_Cardiovascular disease_Chronic fatigue	0.48761	0.281288	0.693932
Bowel disorder_Respiratory disease_Hypertension	0.486349	0.247445	0.725253
Dorsopathies_Eye disease_Osteoporosis	0.485787	0.290848	0.680726
Chronic fatigue_Hypertension_Thyroid problems	0.481118	0.322069	0.640167
Allergy_Bowel disorder_Respiratory disease	0.48095	0.269627	0.692273
Bowel disorder_Cardiovascular disease_Genitourinary problems	0.480516	0.265026	0.696005
Bowel disorder_Depression_Paroxysmal disorders	0.479008	0.282488	0.675529
Allergy_Bowel disorder_Paroxysmal disorders	0.478306	0.293381	0.663231
Arthropathies_Respiratory disease_Diabetes	0.477848	0.320582	0.635113
Depression_Dorsopathies_Chronic skin disease	0.477613	0.314124	0.641101
Depression_Diabetes_High cholesterol level	0.473806	0.315891	0.631721
Arthropathies_Cardiovascular disease_Osteoporosis	0.473747	0.306286	0.641209
Bowel disorder_Respiratory disease_Chronic fatigue	0.472769	0.259542	0.685996
Arthropathies_Bowel disorder_Paroxysmal disorders	0.472199	0.311081	0.633317
Arthropathies_Bowel disorder_Osteoporosis	0.471872	0.29945	0.644294
Bowel disorder_Genitourinary problems_Paroxysmal disorders	0.469719	0.283788	0.655649
Allergy_Depression_Chronic skin disease	0.468877	0.286653	0.651102
Allergy_Respiratory disease_Chronic skin disease	0.467829	0.26882	0.666837
Cardiovascular disease_Chronic fatigue_Paroxysmal disorders	0.466888	0.286391	0.647385
Respiratory disease_High cholesterol level_Paroxysmal disorders	0.465174	0.303925	0.626423
Arthropathies_Paroxysmal disorders_Stomach ulcer	0.463001	0.240485	0.685517
Chronic fatigue_High cholesterol level_Thyroid problems	0.460232	0.306169	0.614296
Arthropathies_Eye disease_Thyroid problems	0.456514	0.297976	0.615051
Bowel disorder_Depression_Genitourinary problems	0.456239	0.249169	0.66331
Cardiovascular disease_Depression_High cholesterol level	0.453757	0.251259	0.656254
Diabetes_Chronic fatigue_Genitourinary problems	0.453362	0.276078	0.630646
Cancer_Dorsopathies_High cholesterol level	0.443563	0.23975	0.647376
Allergy_Paroxysmal disorders_Chronic skin disease	0.441131	0.270789	0.611472
Diabetes_High cholesterol level_Paroxysmal disorders	0.440785	0.280168	0.601402
Respiratory disease_Dorsopathies_Eye disease	0.440613	0.278963	0.602262
Dorsopathies_Hypertension_Chronic skin disease	0.440047	0.263627	0.616467
Allergy_High cholesterol level_Chronic skin disease	0.438495	0.280617	0.596373
Allergy_Bowel disorder_High cholesterol level	0.436719	0.248097	0.62534
Bowel disorder_Cardiovascular disease_Chronic fatigue	0.436347	0.230893	0.6418
Respiratory disease_Genitourinary problems_Paroxysmal disorders	0.435815	0.276423	0.595208
Respiratory disease_Diabetes_High cholesterol level	0.435398	0.288938	0.581857
Respiratory disease_Dorsopathies_Chronic skin disease	0.435022	0.279117	0.590926
Respiratory disease_Hypertension_Stomach ulcer	0.43386	0.239457	0.628263
Cardiovascular disease_Depression_Hypertension	0.43367	0.240964	0.626377
Cardiovascular disease_Hypertension_Paroxysmal disorders	0.433503	0.267959	0.599047
Arthropathies_Diabetes_Osteoporosis	0.433167	0.265709	0.600625
Respiratory disease_Cardiovascular disease_Depression	0.432203	0.235702	0.628705
Bowel disorder_Dorsopathies_Osteoporosis	0.430061	0.264987	0.595136
Respiratory disease_Hypertension_Thyroid problems	0.428711	0.274348	0.583074
Arthropathies_Diabetes_Eye disease	0.428581	0.233247	0.623915
Dorsopathies_Osteoporosis_Thyroid problems	0.428268	0.263548	0.592988
Cancer_Dorsopathies_Hypertension	0.428015	0.233441	0.62259
Allergy_Chronic fatigue_Thyroid problems	0.426678	0.273975	0.579381
Cardiovascular disease_Dorsopathies_Osteoporosis	0.426491	0.266712	0.58627
Arthropathies_Paroxysmal disorders_Thyroid problems	0.425918	0.272731	0.579105
Bowel disorder_Depression_Hypertension	0.425348	0.230498	0.620197
Arthropathies_Cardiovascular disease_Depression	0.425077	0.238158	0.611995
Allergy_Arthropathies_Stomach ulcer	0.424308	0.287677	0.560939
Bowel disorder_Respiratory disease_Depression	0.423385	0.222758	0.624012
Arthropathies_Eye disease_Chronic fatigue	0.423132	0.246078	0.600186
Respiratory disease_Depression_Thyroid problems	0.420885	0.21885	0.622919
Diabetes_Dorsopathies_Thyroid problems	0.420493	0.267002	0.573985
Dorsopathies_Eye disease_Paroxysmal disorders	0.420088	0.226404	0.613772
Allergy_Chronic fatigue_Chronic skin disease	0.418787	0.248806	0.588767
Allergy_Chronic fatigue_Stomach ulcer	0.41826	0.224611	0.611909
Diabetes_Dorsopathies_Paroxysmal disorders	0.414861	0.25766	0.572062
Genitourinary problems_High cholesterol level_Thyroid problems	0.414541	0.26547	0.563613
Cardiovascular disease_Depression_Chronic fatigue	0.413605	0.226304	0.600906
Respiratory disease_Chronic fatigue_Thyroid problems	0.413575	0.213758	0.613391
Diabetes_Dorsopathies_Eye disease	0.413323	0.251434	0.575212
Depression_Diabetes_Dorsopathies	0.412678	0.265609	0.559746
Allergy_Cancer_Dorsopathies	0.412033	0.21443	0.609637
Bowel disorder_Cardiovascular disease_Hypertension	0.409891	0.213337	0.606444
Respiratory disease_Hypertension_Paroxysmal disorders	0.409209	0.268567	0.549852
Eye disease_High cholesterol level_Paroxysmal disorders	0.408385	0.222955	0.593815
Cardiovascular disease_Diabetes_Chronic fatigue	0.407854	0.235643	0.580065
Bowel disorder_Respiratory disease_Cardiovascular disease	0.407807	0.214148	0.601467
Respiratory disease_High cholesterol level_Thyroid problems	0.407215	0.256964	0.557465
Arthropathies_Osteoporosis_Paroxysmal disorders	0.406583	0.258141	0.555024
Bowel disorder_Dorsopathies_Thyroid problems	0.406434	0.257123	0.555744
Cancer_Depression_Dorsopathies	0.4064	0.205917	0.606884
Diabetes_Hypertension_Osteoporosis	0.404924	0.217816	0.592032
Eye disease_High cholesterol level_Thyroid problems	0.402084	0.250121	0.554047
Chronic fatigue_High cholesterol level_Stomach ulcer	0.401375	0.258015	0.544736
Bowel disorder_Respiratory disease_High cholesterol level	0.400075	0.209404	0.590746
Arthropathies_Diabetes_Thyroid problems	0.399296	0.254532	0.54406
Arthropathies_Hypertension_Chronic skin disease	0.39925	0.235263	0.563237
Depression_High cholesterol level_Thyroid problems	0.399158	0.258609	0.539706
Arthropathies_Chronic fatigue_Chronic skin disease	0.398994	0.25328	0.544707
Depression_Genitourinary problems_Thyroid problems	0.398842	0.200537	0.597148
Cardiovascular disease_Eye disease_Hypertension	0.398214	0.253023	0.543404
Cancer_Dorsopathies_Paroxysmal disorders	0.39802	0.195135	0.600904
Chronic fatigue_Paroxysmal disorders_Thyroid problems	0.397111	0.247755	0.546466
Cancer_Dorsopathies_Genitourinary problems	0.396522	0.192254	0.600789
Depression_Diabetes_Chronic fatigue	0.396214	0.258386	0.534043
Cardiovascular disease_Genitourinary problems_Paroxysmal disorders	0.396174	0.234296	0.558052
Arthropathies_Cancer_Hypertension	0.394962	0.204867	0.585057
Arthropathies_Cardiovascular disease_Thyroid problems	0.390979	0.249771	0.532186
Allergy_Paroxysmal disorders_Stomach ulcer	0.390794	0.214841	0.566747
Cardiovascular disease_Dorsopathies_Stomach ulcer	0.390793	0.248796	0.532791
Cardiovascular disease_Dorsopathies_Thyroid problems	0.387236	0.251099	0.523374
Respiratory disease_High cholesterol level_Stomach ulcer	0.387215	0.239147	0.535284
Diabetes_Hypertension_Paroxysmal disorders	0.383749	0.234716	0.532782
Allergy_Respiratory disease_Stomach ulcer	0.382268	0.228286	0.53625
Respiratory disease_Genitourinary problems_Thyroid problems	0.381805	0.1806	0.58301
Genitourinary problems_High cholesterol level_Chronic skin disease	0.38057	0.232977	0.528162
Allergy_Bowel disorder_Thyroid problems	0.3798	0.224246	0.535355
Diabetes_Eye disease_High cholesterol level	0.378635	0.206903	0.550367
Allergy_Depression_Thyroid problems	0.377229	0.2301	0.524359
Dorsopathies_Osteoporosis_Paroxysmal disorders	0.375691	0.23428	0.517102
Arthropathies_Dorsopathies_Gallstones	0.374903	0.22135	0.528456
Cardiovascular disease_High cholesterol level_Stomach ulcer	0.373374	0.216012	0.530736
Dorsopathies_Eye disease_Thyroid problems	0.373145	0.228123	0.518168
Bowel disorder_Dorsopathies_Chronic skin disease	0.371357	0.223906	0.518807
Chronic fatigue_High cholesterol level_Osteoporosis	0.370357	0.210051	0.530664
Allergy_Bowel disorder_Hypertension	0.370001	0.188132	0.55187
Allergy_Cardiovascular disease_Chronic fatigue	0.369351	0.192289	0.546413
Chronic fatigue_Hypertension_Osteoporosis	0.368985	0.193488	0.544483
Arthropathies_Eye disease_Paroxysmal disorders	0.368978	0.18318	0.554776
Depression_Dorsopathies_Eye disease	0.368696	0.230813	0.506578
Depression_Chronic fatigue_Chronic skin disease	0.365113	0.205777	0.52445
Eye disease_Hypertension_Thyroid problems	0.363173	0.218798	0.507549
Allergy_Genitourinary problems_Stomach ulcer	0.362474	0.207424	0.517524
Dorsopathies_Genitourinary problems_Stomach ulcer	0.361758	0.2147	0.508816
Arthropathies_Bowel disorder_Thyroid problems	0.361088	0.220741	0.501435
Cardiovascular disease_Eye disease_Genitourinary problems	0.360402	0.211262	0.509543
Depression_Paroxysmal disorders_Thyroid problems	0.35998	0.213248	0.506713
Diabetes_High cholesterol level_Thyroid problems	0.35854	0.235375	0.481705
High cholesterol level_Paroxysmal disorders_Stomach ulcer	0.358026	0.215266	0.500787
Allergy_Arthropathies_Cancer	0.357287	0.178655	0.535919
Cardiovascular disease_Hypertension_Osteoporosis	0.357062	0.203056	0.511067
Arthropathies_Bowel disorder_Stomach ulcer	0.356805	0.172979	0.540632
Allergy_Eye disease_Genitourinary problems	0.35676	0.209653	0.503868
Cancer_High cholesterol level_Hypertension	0.355457	0.16777	0.543143
Allergy_Depression_Stomach ulcer	0.354233	0.179346	0.52912
Allergy_Genitourinary problems_Thyroid problems	0.353698	0.201358	0.506037
Diabetes_Dorsopathies_Osteoporosis	0.352445	0.196469	0.50842
Depression_High cholesterol level_Stomach ulcer	0.352085	0.204226	0.499945
Allergy_Bowel disorder_Chronic skin disease	0.352083	0.204308	0.499858
Bowel disorder_Diabetes_High cholesterol level	0.350654	0.200854	0.500453
Bowel disorder_High cholesterol level_Paroxysmal disorders	0.350437	0.21055	0.490324
Depression_Paroxysmal disorders_Stomach ulcer	0.349487	0.182407	0.516567
Bowel disorder_Cancer_Dorsopathies	0.34921	0.167035	0.531386
Genitourinary problems_High cholesterol level_Stomach ulcer	0.34874	0.200596	0.496883
Arthropathies_Cancer_Chronic fatigue	0.347096	0.148933	0.545259
Diabetes_Hypertension_Thyroid problems	0.346869	0.229832	0.463905
Allergy_Cardiovascular disease_Depression	0.345826	0.155876	0.535777
Eye disease_Chronic fatigue_High cholesterol level	0.345407	0.208114	0.482699
Respiratory disease_Eye disease_Hypertension	0.34245	0.2083	0.4766
Arthropathies_Bowel disorder_Eye disease	0.341586	0.191016	0.492156
Arthropathies_Depression_Chronic skin disease	0.340996	0.207143	0.474849
Depression_Hypertension_Thyroid problems	0.34078	0.212152	0.469408
Arthropathies_Cancer_High cholesterol level	0.340674	0.155692	0.525656
Cancer_Genitourinary problems_Hypertension	0.339745	0.158487	0.521003
Chronic fatigue_Genitourinary problems_Chronic skin disease	0.337042	0.177418	0.496666
Allergy_Hypertension_Chronic skin disease	0.336978	0.203561	0.470394
Genitourinary problems_Hypertension_Osteoporosis	0.336399	0.185387	0.487412
Chronic fatigue_Genitourinary problems_Stomach ulcer	0.335891	0.176912	0.494871
Allergy_Cardiovascular disease_Paroxysmal disorders	0.33524	0.193521	0.476959
Allergy_Stomach ulcer_Thyroid problems	0.334808	0.168875	0.500742
Dorsopathies_Gallstones_High cholesterol level	0.332528	0.184552	0.480505
High cholesterol level_Hypertension_Chronic skin disease	0.332403	0.202517	0.462289
Arthropathies_Depression_Stomach ulcer	0.332393	0.202065	0.462722
Chronic fatigue_Genitourinary problems_Osteoporosis	0.331999	0.15235	0.511648
Bowel disorder_Chronic fatigue_Thyroid problems	0.331951	0.182813	0.481088
Arthropathies_Genitourinary problems_Stomach ulcer	0.331726	0.205664	0.457789
Allergy_Diabetes_Chronic fatigue	0.331703	0.19467	0.468736
Bowel disorder_Chronic fatigue_Stomach ulcer	0.331045	0.151544	0.510545
Bowel disorder_Genitourinary problems_Chronic skin disease	0.330748	0.179696	0.481799
Cancer_Chronic fatigue_Genitourinary problems	0.330594	0.131755	0.529433
Arthropathies_Diabetes_Stomach ulcer	0.326288	0.150661	0.501916
Depression_Genitourinary problems_Chronic skin disease	0.324513	0.161919	0.487107
Cardiovascular disease_Hypertension_Thyroid problems	0.323585	0.194249	0.45292
Respiratory disease_Cardiovascular disease_Paroxysmal disorders	0.323171	0.186529	0.459812
Arthropathies_Eye disease_Chronic skin disease	0.323042	0.144962	0.501121
Cardiovascular disease_High cholesterol level_Osteoporosis	0.322803	0.184171	0.461435
Eye disease_High cholesterol level_Osteoporosis	0.322081	0.187833	0.45633
Arthropathies_Depression_Eye disease	0.321891	0.19563	0.448152
Arthropathies_Dorsopathies_Cirrhosis of the liver	0.321254	0.161979	0.480528
Allergy_Bowel disorder_Stomach ulcer	0.320682	0.146568	0.494797
Dorsopathies_Stomach ulcer_Thyroid problems	0.320245	0.191874	0.448616
Respiratory disease_Chronic fatigue_Stomach ulcer	0.319918	0.173012	0.466823
Respiratory disease_Depression_Stomach ulcer	0.317664	0.169808	0.465519
Respiratory disease_Genitourinary problems_Stomach ulcer	0.317155	0.171473	0.462838
Arthropathies_Gallstones_High cholesterol level	0.31706	0.177936	0.456183
Diabetes_High cholesterol level_Osteoporosis	0.315523	0.154104	0.476941
Arthropathies_Bowel disorder_Diabetes	0.315336	0.183179	0.447492
Chronic fatigue_Paroxysmal disorders_Chronic skin disease	0.315209	0.142339	0.488079
Arthropathies_Dorsopathies_Kidney disease	0.314132	0.174214	0.454049
Respiratory disease_Genitourinary problems_Chronic skin disease	0.313648	0.155727	0.47157
Cancer_Chronic fatigue_High cholesterol level	0.312067	0.131325	0.49281
Arthropathies_Cardiovascular disease_Stomach ulcer	0.311643	0.189189	0.434097
Diabetes_Chronic fatigue_Paroxysmal disorders	0.31138	0.183438	0.439321
Cardiovascular disease_Depression_Paroxysmal disorders	0.310368	0.166567	0.454168
High cholesterol level_Paroxysmal disorders_Thyroid problems	0.309837	0.189757	0.429916
Arthropathies_Depression_Diabetes	0.308692	0.18959	0.427794
Bowel disorder_Cancer_Chronic fatigue	0.307425	0.130732	0.484118
Cardiovascular disease_Genitourinary problems_Stomach ulcer	0.306317	0.162394	0.45024
Cancer_Genitourinary problems_High cholesterol level	0.306081	0.1308	0.481362
Diabetes_Hypertension_Stomach ulcer	0.305641	0.175655	0.435627
Dorsopathies_Chronic skin disease_Thyroid problems	0.304848	0.172513	0.437183
Depression_Diabetes_Genitourinary problems	0.303567	0.168948	0.438186
Arthropathies_Cancer_Depression	0.30186	0.126677	0.477042
Cancer_Respiratory disease_Dorsopathies	0.299972	0.123983	0.47596
Cancer_Chronic fatigue_Paroxysmal disorders	0.299898	0.121837	0.477958
Genitourinary problems_Hypertension_Chronic skin disease	0.299762	0.169545	0.429979
Bowel disorder_Respiratory disease_Stomach ulcer	0.299751	0.108756	0.490746
Allergy_Diabetes_Genitourinary problems	0.298942	0.157298	0.440586
Cancer_Depression_Chronic fatigue	0.29851	0.132819	0.464201
Cardiovascular disease_Dorsopathies_Chronic skin disease	0.297729	0.160842	0.434617
Bowel disorder_Paroxysmal disorders_Stomach ulcer	0.296695	0.141297	0.452094
Allergy_Cancer_High cholesterol level	0.296203	0.126667	0.465738
Arthropathies_Respiratory disease_Chronic skin disease	0.295481	0.170304	0.420658
Depression_Hypertension_Stomach ulcer	0.295281	0.168319	0.422244
Arthropathies_Cancer_Genitourinary problems	0.295235	0.105357	0.485113
Allergy_Cancer_Chronic fatigue	0.295217	0.123557	0.466876
Allergy_Bowel disorder_Cardiovascular disease	0.294995	0.128604	0.461387
Allergy_Hypertension_Stomach ulcer	0.2949	0.179518	0.410282
Arthropathies_Bowel disorder_Chronic skin disease	0.293787	0.160293	0.427282
Eye disease_Chronic fatigue_Hypertension	0.293676	0.160941	0.426412
Respiratory disease_Diabetes_Chronic fatigue	0.293584	0.157594	0.429575
Allergy_Diabetes_Eye disease	0.293445	0.125233	0.461657
Respiratory disease_Cardiovascular disease_Stomach ulcer	0.293258	0.160072	0.426443
Eye disease_Hypertension_Osteoporosis	0.292222	0.152627	0.431817
Arthropathies_Paroxysmal disorders_Chronic skin disease	0.291932	0.16795	0.415914
Respiratory disease_Eye disease_Genitourinary problems	0.29193	0.1661	0.417759
Allergy_High cholesterol level_Stomach ulcer	0.291692	0.167987	0.415397
Bowel disorder_Hypertension_Stomach ulcer	0.291131	0.112654	0.469608
Bowel disorder_Chronic fatigue_Chronic skin disease	0.290707	0.154203	0.427212
Cardiovascular disease_High cholesterol level_Thyroid problems	0.290606	0.174809	0.406402
Cardiovascular disease_Genitourinary problems_Osteoporosis	0.290583	0.152163	0.429002
Diabetes_Genitourinary problems_Paroxysmal disorders	0.290256	0.148306	0.432206
Respiratory disease_Diabetes_Genitourinary problems	0.289502	0.154745	0.424259
Bowel disorder_Respiratory disease_Paroxysmal disorders	0.28911	0.154102	0.424117
Respiratory disease_Eye disease_High cholesterol level	0.288996	0.171883	0.406109
High cholesterol level_Hypertension_Stroke	0.288688	0.116515	0.46086
Allergy_Paroxysmal disorders_Thyroid problems	0.287627	0.171477	0.403777
Bowel disorder_Diabetes_Hypertension	0.287455	0.146137	0.428772
Bowel disorder_Dorsopathies_Eye disease	0.287283	0.147579	0.426986
Cardiovascular disease_Hypertension_Stomach ulcer	0.287141	0.163635	0.410647
Cancer_Chronic fatigue_Hypertension	0.28672	0.119348	0.454093
Bowel disorder_Diabetes_Dorsopathies	0.286305	0.157732	0.414877
Respiratory disease_Chronic fatigue_Chronic skin disease	0.285998	0.138867	0.43313
Respiratory disease_Paroxysmal disorders_Stomach ulcer	0.285786	0.15548	0.416091
Diabetes_High cholesterol level_Stomach ulcer	0.285735	0.160125	0.411344
Bowel disorder_Hypertension_Paroxysmal disorders	0.284936	0.155768	0.414104
Arthropathies_Diabetes_Paroxysmal disorders	0.284815	0.166072	0.403558
Bowel disorder_Cardiovascular disease_Depression	0.284756	0.116398	0.453113
Allergy_Cardiovascular disease_Diabetes	0.284019	0.153784	0.414255
Bowel disorder_Genitourinary problems_Stomach ulcer	0.282038	0.136467	0.427609
Allergy_Chronic fatigue_Osteoporosis	0.281735	0.152212	0.411257
Arthropathies_Chronic skin disease_Thyroid problems	0.281691	0.152016	0.411367
Cardiovascular disease_Diabetes_Osteoporosis	0.281352	0.140821	0.421883
Bowel disorder_Diabetes_Genitourinary problems	0.281296	0.134167	0.428424
Allergy_Chronic skin disease_Thyroid problems	0.281052	0.146737	0.415366
Diabetes_Chronic fatigue_Osteoporosis	0.279469	0.11769	0.441249
High cholesterol level_Osteoporosis_Thyroid problems	0.279386	0.150965	0.407806
Eye disease_Hypertension_Paroxysmal disorders	0.279194	0.157496	0.400891
Bowel disorder_Cancer_Genitourinary problems	0.277858	0.110624	0.445093
Allergy_Diabetes_Paroxysmal disorders	0.277639	0.151908	0.403371
Depression_Eye disease_High cholesterol level	0.277074	0.155948	0.398201
Diabetes_Dorsopathies_Stomach ulcer	0.274896	0.15564	0.394152
Bowel disorder_Depression_Stomach ulcer	0.273376	0.109016	0.437736
Depression_Genitourinary problems_Stomach ulcer	0.272803	0.129097	0.416508
Bowel disorder_Chronic fatigue_Osteoporosis	0.271912	0.138006	0.405817
Allergy_Respiratory disease_Diabetes	0.271074	0.149793	0.392355
Allergy_Depression_Osteoporosis	0.270054	0.127218	0.41289
Allergy_Cancer_Depression	0.26994	0.0947932	0.445087
Eye disease_Genitourinary problems_Osteoporosis	0.268368	0.111822	0.424915
Allergy_Cardiovascular disease_Chronic skin disease	0.268227	0.146739	0.389715
Arthropathies_Hypertension_Stroke	0.267995	0.108642	0.427348
Chronic fatigue_High cholesterol level_Chronic skin disease	0.267468	0.142549	0.392386
Chronic fatigue_Hypertension_Stomach ulcer	0.266125	0.157096	0.375154
Arthropathies_Cardiovascular disease_Chronic skin disease	0.264286	0.136574	0.391997
Respiratory disease_Depression_Osteoporosis	0.264063	0.120666	0.40746
Cancer_Cardiovascular disease_Genitourinary problems	0.264059	0.101325	0.426792
Bowel disorder_Diabetes_Chronic fatigue	0.263649	0.122107	0.40519
Bowel disorder_High cholesterol level_Stomach ulcer	0.262305	0.13308	0.391529
Genitourinary problems_Hypertension_Stomach ulcer	0.261345	0.140586	0.382104
Diabetes_Eye disease_Genitourinary problems	0.259479	0.129324	0.389634
Cancer_Depression_Hypertension	0.259237	0.094676	0.423798
Respiratory disease_Cardiovascular disease_Diabetes	0.258757	0.129978	0.387537
Allergy_Genitourinary problems_Osteoporosis	0.258259	0.118705	0.397812
Arthropathies_Dorsopathies_Hip fracture	0.256033	0.0876071	0.424459
Eye disease_Chronic fatigue_Genitourinary problems	0.255606	0.101909	0.409303
High cholesterol level_Paroxysmal disorders_Chronic skin disease	0.255373	0.140254	0.370492
Cancer_Depression_High cholesterol level	0.254015	0.0941907	0.41384
Arthropathies_Dorsopathies_Stroke	0.252987	0.0920403	0.413933
Genitourinary problems_Paroxysmal disorders_Chronic skin disease	0.251856	0.127473	0.376239
Allergy_Dorsopathies_Cirrhosis of the liver	0.251289	0.126953	0.375624
Depression_Chronic fatigue_Osteoporosis	0.250917	0.13251	0.369325
Bowel disorder_High cholesterol level_Thyroid problems	0.250728	0.134439	0.367017
Bowel disorder_Cancer_Hypertension	0.250347	0.0874408	0.413254
Arthropathies_Osteoporosis_Stomach ulcer	0.25031	0.145952	0.354668
Allergy_Hypertension_Osteoporosis	0.249826	0.116608	0.383044
Bowel disorder_Cardiovascular disease_Paroxysmal disorders	0.249697	0.132219	0.367176
Arthropathies_Bowel disorder_Cancer	0.249287	0.0901085	0.408465
Cancer_Cardiovascular disease_High cholesterol level	0.249208	0.0843941	0.414023
Chronic fatigue_Osteoporosis_Paroxysmal disorders	0.248454	0.13504	0.361868
Dorsopathies_Osteoporosis_Chronic skin disease	0.248445	0.10368	0.393209
Cardiovascular disease_Chronic fatigue_Osteoporosis	0.248113	0.127364	0.368862
Bowel disorder_Genitourinary problems_Thyroid problems	0.247542	0.113163	0.381921
Genitourinary problems_Paroxysmal disorders_Thyroid problems	0.246792	0.122603	0.370981
Bowel disorder_Hypertension_Thyroid problems	0.246492	0.125631	0.367352
Allergy_Cancer_Hypertension	0.246309	0.0871389	0.40548
Allergy_High cholesterol level_Osteoporosis	0.245356	0.140487	0.350226
Cancer_Depression_Genitourinary problems	0.244654	0.0749221	0.414386
Diabetes_Genitourinary problems_Osteoporosis	0.244367	0.109989	0.378744
Dorsopathies_Hypertension_Kidney disease	0.243774	0.131838	0.355709
Respiratory disease_Depression_Chronic skin disease	0.243639	0.105226	0.382052
Hypertension_Paroxysmal disorders_Stomach ulcer	0.243405	0.138281	0.348528
Depression_Paroxysmal disorders_Chronic skin disease	0.243316	0.127654	0.358978
Genitourinary problems_High cholesterol level_Osteoporosis	0.243023	0.129068	0.356979
Allergy_Depression_Diabetes	0.242478	0.120308	0.364647
Dorsopathies_Chronic fatigue_Gallstones	0.242401	0.109805	0.374997
Hypertension_Paroxysmal disorders_Thyroid problems	0.242365	0.138017	0.346713
Bowel disorder_Cardiovascular disease_Diabetes	0.242225	0.106858	0.377592
Allergy_Bowel disorder_Cancer	0.241197	0.082595	0.399799
Arthropathies_Cancer_Respiratory disease	0.24091	0.0731811	0.40864
Allergy_Diabetes_Thyroid problems	0.240785	0.128548	0.353023
Cardiovascular disease_Genitourinary problems_Thyroid problems	0.240007	0.121955	0.358059
Cancer_Cardiovascular disease_Dorsopathies	0.238632	0.0731246	0.404139
Arthropathies_Diabetes_Chronic skin disease	0.237592	0.0663986	0.408786
High cholesterol level_Osteoporosis_Paroxysmal disorders	0.235898	0.131253	0.340543
Cardiovascular disease_Hypertension_Stroke	0.23574	0.0740712	0.397409
Allergy_Respiratory disease_Eye disease	0.235213	0.111833	0.358594
Allergy_Respiratory disease_Osteoporosis	0.234562	0.115743	0.353381
Bowel disorder_Depression_Chronic skin disease	0.2344	0.1082	0.3606
Cancer_Dorsopathies_Thyroid problems	0.234343	0.102362	0.366325
Allergy_Chronic skin disease_Stomach ulcer	0.233677	0.113275	0.354079
Arthropathies_Cancer_Thyroid problems	0.233456	0.0989175	0.367994
Depression_High cholesterol level_Osteoporosis	0.232341	0.123502	0.341181
Respiratory disease_Hypertension_Osteoporosis	0.231811	0.100401	0.363221
Arthropathies_Chronic skin disease_Stomach ulcer	0.23049	0.070923	0.390058
Cancer_Respiratory disease_Hypertension	0.230196	0.0610904	0.399302
Bowel disorder_Respiratory disease_Chronic skin disease	0.23011	0.105128	0.355092
Allergy_Osteoporosis_Thyroid problems	0.229611	0.120412	0.33881
Respiratory disease_Stomach ulcer_Thyroid problems	0.228178	0.111091	0.345266
Cancer_Dorsopathies_Osteoporosis	0.227393	0.0773575	0.377429
Cardiovascular disease_Depression_Diabetes	0.227391	0.102798	0.351984
Bowel disorder_Dorsopathies_Cirrhosis of the liver	0.227377	0.0916607	0.363094
Allergy_Cardiovascular disease_Stomach ulcer	0.226174	0.112951	0.339398
Allergy_Eye disease_Chronic fatigue	0.226027	0.107954	0.3441
Allergy_Cancer_Genitourinary problems	0.225779	0.0675416	0.384016
Bowel disorder_Depression_Thyroid problems	0.2257	0.101104	0.350297
Depression_Diabetes_Paroxysmal disorders	0.225566	0.115804	0.335328
Eye disease_Chronic fatigue_Osteoporosis	0.225008	0.076662	0.373354
Arthropathies_Cancer_Osteoporosis	0.224948	0.0753622	0.374535
Depression_Hypertension_Osteoporosis	0.224447	0.0995337	0.34936
Bowel disorder_Genitourinary problems_Osteoporosis	0.224262	0.103183	0.345342
Dorsopathies_Hypertension_Stroke	0.223374	0.0659978	0.38075
Depression_Eye disease_Chronic fatigue	0.223181	0.120747	0.325614
Cardiovascular disease_Eye disease_Paroxysmal disorders	0.223131	0.0662744	0.379988
Depression_Hypertension_Chronic skin disease	0.222903	0.107517	0.338289
Cancer_Dorsopathies_Chronic skin disease	0.222506	0.0548351	0.390177
Eye disease_Genitourinary problems_Paroxysmal disorders	0.22221	0.110477	0.333944
Depression_High cholesterol level_Chronic skin disease	0.222182	0.111437	0.332928
Dorsopathies_Eye disease_Chronic skin disease	0.222143	0.111671	0.332614
Genitourinary problems_Hypertension_Stroke	0.221783	0.0655646	0.378001
Depression_Eye disease_Hypertension	0.221383	0.112246	0.330521
Cancer_Cardiovascular disease_Hypertension	0.221008	0.0611843	0.380832
Respiratory disease_Depression_Diabetes	0.220524	0.106242	0.334806
Allergy_Diabetes_Chronic skin disease	0.220305	0.094775	0.345834
Dorsopathies_Chronic fatigue_Cirrhosis of the liver	0.218958	0.102412	0.335503
Allergy_Dorsopathies_Gallstones	0.21894	0.0941895	0.34369
Dorsopathies_Genitourinary problems_Cirrhosis of the liver	0.218592	0.0997249	0.337459
Bowel disorder_Paroxysmal disorders_Chronic skin disease	0.218506	0.108648	0.328365
Allergy_Bowel disorder_Osteoporosis	0.217237	0.0942598	0.340214
Arthropathies_Gallstones_Hypertension	0.217121	0.0984048	0.335837
Hypertension_Osteoporosis_Thyroid problems	0.216902	0.104685	0.329119
Allergy_Cancer_Respiratory disease	0.215886	0.0588944	0.372878
Arthropathies_Osteoporosis_Chronic skin disease	0.21563	0.0811522	0.350108
Arthropathies_Stomach ulcer_Thyroid problems	0.215492	0.11269	0.318294
Cancer_Cardiovascular disease_Chronic fatigue	0.21491	0.0511663	0.378654
Dorsopathies_Genitourinary problems_Kidney disease	0.214683	0.0982852	0.331082
Cardiovascular disease_Diabetes_Eye disease	0.214547	0.104092	0.325002
Dorsopathies_Cirrhosis of the liver_Paroxysmal disorders	0.214233	0.100487	0.327979
Cardiovascular disease_Depression_Stomach ulcer	0.214233	0.0895348	0.338931
Dorsopathies_Gallstones_Genitourinary problems	0.213944	0.0901988	0.337689
Bowel disorder_Cancer_Cardiovascular disease	0.21389	0.0580213	0.369758
Eye disease_Genitourinary problems_Chronic skin disease	0.213847	0.104441	0.323253
Allergy_Cirrhosis of the liver_Paroxysmal disorders	0.213723	0.0989492	0.328496
Allergy_Diabetes_Stomach ulcer	0.213643	0.101949	0.325336
Dorsopathies_Chronic fatigue_Kidney disease	0.213368	0.0963019	0.330434
Arthropathies_Hypertension_Cirrhosis of the liver	0.212819	0.100122	0.325515
Arthropathies_Cancer_Cardiovascular disease	0.212005	0.0573532	0.366657
Respiratory disease_Cardiovascular disease_Thyroid problems	0.210995	0.112247	0.309744
Cardiovascular disease_Genitourinary problems_Stroke	0.210858	0.0552083	0.366508
Cancer_Respiratory disease_Chronic fatigue	0.210693	0.0555903	0.365795
Bowel disorder_Respiratory disease_Thyroid problems	0.210141	0.0863686	0.333913
Respiratory disease_Genitourinary problems_Osteoporosis	0.210117	0.0883799	0.331855
Allergy_Eye disease_Paroxysmal disorders	0.208946	0.0948835	0.323009
Bowel disorder_Eye disease_High cholesterol level	0.208545	0.0884838	0.328606
Genitourinary problems_Paroxysmal disorders_Stomach ulcer	0.20793	0.0951832	0.320677
Cancer_Respiratory disease_Genitourinary problems	0.207715	0.0521879	0.363241
Arthropathies_Hypertension_Kidney disease	0.207216	0.104794	0.309638
Diabetes_Genitourinary problems_Stomach ulcer	0.20694	0.0918755	0.322005
Diabetes_Eye disease_Chronic fatigue	0.206376	0.0865544	0.326198
Arthropathies_Cardiovascular disease_Stroke	0.204894	0.0549098	0.354879
Bowel disorder_Genitourinary problems_Cirrhosis of the liver	0.204609	0.073265	0.335954
Bowel disorder_Cardiovascular disease_Stomach ulcer	0.204426	0.0975333	0.311319
Bowel disorder_Paroxysmal disorders_Thyroid problems	0.204069	0.102431	0.305707
Diabetes_Dorsopathies_Chronic skin disease	0.203747	0.0857208	0.321774
Cancer_Respiratory disease_High cholesterol level	0.203576	0.0425721	0.36458
Chronic fatigue_Hypertension_Chronic skin disease	0.203021	0.101043	0.304999
Dorsopathies_Hypertension_Cirrhosis of the liver	0.202503	0.0934908	0.311516
Dorsopathies_Gallstones_Hypertension	0.202233	0.0913269	0.313139
Eye disease_Osteoporosis_Thyroid problems	0.202213	0.0882219	0.316203
Cardiovascular disease_Diabetes_Paroxysmal disorders	0.202192	0.090245	0.314138
Diabetes_Chronic fatigue_Thyroid problems	0.202053	0.0995899	0.304516
Allergy_Depression_Eye disease	0.201415	0.0957878	0.307043
Hypertension_Osteoporosis_Paroxysmal disorders	0.20101	0.0879411	0.314078
Genitourinary problems_Cirrhosis of the liver_Paroxysmal disorders	0.200748	0.069526	0.33197
Bowel disorder_Hypertension_Osteoporosis	0.200594	0.0853212	0.315866
Dorsopathies_Kidney disease_Paroxysmal disorders	0.200156	0.0858992	0.314413
Cardiovascular disease_Genitourinary problems_Chronic skin disease	0.199946	0.0875654	0.312327
Allergy_Osteoporosis_Paroxysmal disorders	0.199888	0.0975243	0.302251
Cardiovascular disease_Chronic fatigue_Stomach ulcer	0.199862	0.0875004	0.312224
Dorsopathies_Osteoporosis_Stomach ulcer	0.199348	0.108907	0.289789
Cardiovascular disease_Diabetes_Stomach ulcer	0.199061	0.0836038	0.314517
Arthropathies_Dorsopathies_Parkinson’s disease	0.19906	0.0795505	0.318569
Eye disease_Chronic fatigue_Paroxysmal disorders	0.198057	0.0992945	0.29682
Bowel disorder_Eye disease_Hypertension	0.19792	0.0976711	0.298168
Respiratory disease_Paroxysmal disorders_Chronic skin disease	0.197593	0.102749	0.292437
Bowel disorder_Cancer_High cholesterol level	0.196605	0.0438618	0.349348
Chronic fatigue_Genitourinary problems_Stroke	0.195706	0.041564	0.349847
Hypertension_Paroxysmal disorders_Chronic skin disease	0.195656	0.0871363	0.304175
Bowel disorder_Cardiovascular disease_Osteoporosis	0.194649	0.0839292	0.305369
Depression_Osteoporosis_Thyroid problems	0.194523	0.0739279	0.315119
Cardiovascular disease_Paroxysmal disorders_Stomach ulcer	0.194426	0.087102	0.301749
Chronic fatigue_Hypertension_Cirrhosis of the liver	0.194216	0.085754	0.302678
High cholesterol level_Hypertension_Kidney disease	0.193888	0.0946227	0.293153
Cardiovascular disease_High cholesterol level_Stroke	0.191238	0.0381202	0.344356
Arthropathies_Genitourinary problems_Stroke	0.190848	0.0440896	0.337607
Dorsopathies_High cholesterol level_Kidney disease	0.190713	0.0868776	0.294549
Cancer_Depression_Paroxysmal disorders	0.190337	0.0743921	0.306282
Allergy_Eye disease_Chronic skin disease	0.190006	0.0866524	0.29336
Cardiovascular disease_High cholesterol level_Chronic skin disease	0.189334	0.0850994	0.293568
Bowel disorder_Cancer_Depression	0.189312	0.0393024	0.339322
Respiratory disease_High cholesterol level_Osteoporosis	0.189174	0.0951957	0.283153
High cholesterol level_Chronic skin disease_Thyroid problems	0.189071	0.0869179	0.291225
Bowel disorder_Cardiovascular disease_Eye disease	0.186689	0.0680154	0.305362
Cancer_Dorsopathies_Eye disease	0.185612	0.05473	0.316494
Hypertension_Stomach ulcer_Thyroid problems	0.185166	0.0989387	0.271394
Bowel disorder_Cirrhosis of the liver_Paroxysmal disorders	0.184853	0.0559903	0.313716
Allergy_Cardiovascular disease_Thyroid problems	0.182962	0.0925702	0.273353
Arthropathies_Chronic fatigue_Gallstones	0.182708	0.0636178	0.301797
Bowel disorder_Eye disease_Genitourinary problems	0.182399	0.0812185	0.28358
Allergy_Cancer_Cardiovascular disease	0.181927	0.0334591	0.330395
Respiratory disease_Eye disease_Thyroid problems	0.181642	0.0832795	0.280005
Cardiovascular disease_Dorsopathies_Stroke	0.181362	0.0334431	0.32928
Eye disease_Osteoporosis_Paroxysmal disorders	0.18111	0.0708718	0.291349
Bowel disorder_High cholesterol level_Osteoporosis	0.180925	0.0824593	0.27939
Arthropathies_High cholesterol level_Stroke	0.180772	0.0344179	0.327127
Arthropathies_Eye disease_Stomach ulcer	0.180614	0.0302286	0.330999
Allergy_Cancer_Chronic skin disease	0.180528	0.0562076	0.304849
Cancer_Depression_Thyroid problems	0.180445	0.0705275	0.290362
Cancer_Chronic fatigue_Chronic skin disease	0.180145	0.0198439	0.340446
Cancer_Genitourinary problems_Paroxysmal disorders	0.179689	0.0815775	0.277801
Cancer_High cholesterol level_Paroxysmal disorders	0.179667	0.0717409	0.287594
Chronic fatigue_Gallstones_Genitourinary problems	0.179477	0.0638728	0.295081
Respiratory disease_Dorsopathies_Stroke	0.17922	0.0299992	0.32844
Gallstones_High cholesterol level_Hypertension	0.179057	0.0817002	0.276413
Respiratory disease_Hypertension_Stroke	0.178692	0.0279479	0.329437
Depression_Dorsopathies_Stroke	0.177688	0.028715	0.326662
High cholesterol level_Hypertension_Cirrhosis of the liver	0.176877	0.0823786	0.271375
Cardiovascular disease_Hypertension_Chronic skin disease	0.176629	0.078032	0.275226
Eye disease_Chronic fatigue_Thyroid problems	0.176151	0.0808368	0.271466
Bowel disorder_Cancer_Respiratory disease	0.176141	0.0260812	0.326202
Depression_Genitourinary problems_Osteoporosis	0.175933	0.0607797	0.291087
Respiratory disease_High cholesterol level_Chronic skin disease	0.17538	0.0852011	0.265558
Cancer_High cholesterol level_Thyroid problems	0.174791	0.0698406	0.279741
Respiratory disease_Cardiovascular disease_Eye disease	0.173833	0.0826753	0.26499
Arthropathies_Respiratory disease_Stroke	0.173462	0.025815	0.321109
Bowel disorder_High cholesterol level_Chronic skin disease	0.173288	0.0693604	0.277216
Depression_Stomach ulcer_Thyroid problems	0.172982	0.0701071	0.275856
Chronic fatigue_Chronic skin disease_Stomach ulcer	0.171655	0.0663672	0.276942
Respiratory disease_Diabetes_Paroxysmal disorders	0.171463	0.0751205	0.267805
Depression_Dorsopathies_Kidney disease	0.171258	0.0652411	0.277274
Allergy_Dorsopathies_Kidney disease	0.171235	0.0682014	0.274269
Cancer_Respiratory disease_Depression	0.170897	0.0241066	0.317687
Allergy_Eye disease_Thyroid problems	0.170444	0.0748304	0.266057
Genitourinary problems_High cholesterol level_Stroke	0.17016	0.023553	0.316767
Arthropathies_Bowel disorder_Cirrhosis of the liver	0.169869	0.0485082	0.291229
Cancer_Hypertension_Thyroid problems	0.169558	0.062036	0.277081
Dorsopathies_Kidney disease_Thyroid problems	0.169491	0.0707006	0.268281
Genitourinary problems_Stomach ulcer_Thyroid problems	0.169477	0.0645939	0.274361
Cancer_Cardiovascular disease_Depression	0.169226	0.0211823	0.31727
Respiratory disease_Paroxysmal disorders_Thyroid problems	0.169151	0.0806437	0.257658
Depression_Eye disease_Genitourinary problems	0.168741	0.0726742	0.264808
Hypertension_Chronic skin disease_Thyroid problems	0.168394	0.0772765	0.259512
High cholesterol level_Stomach ulcer_Thyroid problems	0.168012	0.0826495	0.253375
Arthropathies_Chronic fatigue_Kidney disease	0.167899	0.0625553	0.273243
Dorsopathies_Genitourinary problems_Stroke	0.167125	0.0228301	0.311421
Respiratory disease_Depression_Eye disease	0.166523	0.0737918	0.259253
Respiratory disease_Cardiovascular disease_Osteoporosis	0.166445	0.0662632	0.266626
Arthropathies_Genitourinary problems_Cirrhosis of the liver	0.166372	0.0682854	0.264459
Respiratory disease_Eye disease_Paroxysmal disorders	0.165886	0.0667675	0.265005
Cancer_Hypertension_Paroxysmal disorders	0.16583	0.0710677	0.260592
Genitourinary problems_Hypertension_Cirrhosis of the liver	0.165744	0.0711802	0.260307
Cardiovascular disease_Eye disease_Chronic fatigue	0.165447	0.0754517	0.255442
Hypertension_Cirrhosis of the liver_Paroxysmal disorders	0.165061	0.0674944	0.262628
Bowel disorder_Eye disease_Osteoporosis	0.165015	0.0673552	0.262675
Cancer_Respiratory disease_Cardiovascular disease	0.164446	0.016617	0.312274
Chronic fatigue_Osteoporosis_Thyroid problems	0.16347	0.0719551	0.254985
Arthropathies_Depression_Stroke	0.1634	0.0162205	0.31058
Dorsopathies_High cholesterol level_Stroke	0.163038	0.0185556	0.30752
Bowel disorder_Depression_Osteoporosis	0.162952	0.0683946	0.25751
Dorsopathies_Chronic skin disease_Stomach ulcer	0.162457	0.0818548	0.243059
Cancer_Diabetes_High cholesterol level	0.16128	0.0687188	0.253842
Dorsopathies_Cirrhosis of the liver_Thyroid problems	0.160311	0.0551241	0.265498
Allergy_Cancer_Paroxysmal disorders	0.1596	0.0495503	0.26965
Bowel disorder_Diabetes_Osteoporosis	0.159524	0.0529477	0.266101
Genitourinary problems_Osteoporosis_Paroxysmal disorders	0.159342	0.0656288	0.253055
Chronic fatigue_Hypertension_Stroke	0.159219	0.0132988	0.305139
Bowel disorder_Dorsopathies_Stroke	0.159115	0.0110279	0.307202
Arthropathies_Gallstones_Genitourinary problems	0.159071	0.0497073	0.268435
Diabetes_Chronic fatigue_Stomach ulcer	0.159039	0.0659115	0.252166
Cardiovascular disease_Chronic fatigue_Stroke	0.158954	0.0113218	0.306587
Allergy_Eye disease_Osteoporosis	0.158587	0.0548068	0.262367
Respiratory disease_Eye disease_Osteoporosis	0.158206	0.0653601	0.251052
Allergy_Chronic fatigue_Cirrhosis of the liver	0.158059	0.0589802	0.257138
Allergy_Genitourinary problems_Cirrhosis of the liver	0.157377	0.0523863	0.262368
Cardiovascular disease_Chronic fatigue_Thyroid problems	0.157232	0.0766736	0.23779
Respiratory disease_Chronic skin disease_Thyroid problems	0.157073	0.0518202	0.262326
Allergy_Arthropathies_Gallstones	0.156784	0.0524275	0.26114
Genitourinary problems_Chronic skin disease_Thyroid problems	0.156708	0.0482415	0.265175
Respiratory disease_Osteoporosis_Thyroid problems	0.155831	0.0642408	0.24742
Dorsopathies_Hypertension_Parkinson’s disease	0.155754	0.055118	0.256391
Chronic fatigue_Genitourinary problems_Cirrhosis of the liver	0.155443	0.0597877	0.251099
Respiratory disease_Eye disease_Chronic fatigue	0.155384	0.0685188	0.24225
Paroxysmal disorders_Stomach ulcer_Thyroid problems	0.155245	0.0698413	0.240648
High cholesterol level_Osteoporosis_Stomach ulcer	0.155172	0.0697207	0.240624
Allergy_Cardiovascular disease_Osteoporosis	0.155067	0.0696604	0.240474
Diabetes_Paroxysmal disorders_Stomach ulcer	0.155025	0.0621151	0.247935
Respiratory disease_Diabetes_Stomach ulcer	0.154709	0.0613713	0.248046
Arthropathies_Chronic fatigue_Stroke	0.154475	0.00801223	0.300937
Allergy_Osteoporosis_Chronic skin disease	0.153782	0.0585404	0.249023
Genitourinary problems_Chronic skin disease_Stomach ulcer	0.153448	0.0497783	0.257118
Allergy_Diabetes_Osteoporosis	0.153084	0.0531729	0.252995
Chronic fatigue_Cirrhosis of the liver_Paroxysmal disorders	0.152871	0.0547256	0.251016
Bowel disorder_Respiratory disease_Osteoporosis	0.152841	0.0467434	0.258938
Chronic fatigue_Stomach ulcer_Thyroid problems	0.152522	0.053135	0.251909
Diabetes_Eye disease_Chronic skin disease	0.151617	0	0.30623
Dorsopathies_Chronic fatigue_Stroke	0.151401	0.00382129	0.29898
Bowel disorder_Gallstones_Genitourinary problems	0.15114	0.0335645	0.268715
Arthropathies_Chronic fatigue_Cirrhosis of the liver	0.150435	0.0534984	0.247371
Respiratory disease_Cardiovascular disease_Stroke	0.150327	0.00592985	0.294725
Arthropathies_High cholesterol level_Hip fracture	0.150272	0.00453385	0.29601
Bowel disorder_Chronic fatigue_Cirrhosis of the liver	0.150046	0.0569027	0.243189
Allergy_Cardiovascular disease_Eye disease	0.149755	0.0625343	0.236975
Dorsopathies_High cholesterol level_Cirrhosis of the liver	0.149422	0.0419614	0.256883
Bowel disorder_Osteoporosis_Paroxysmal disorders	0.149069	0.0572019	0.240937
Depression_Hypertension_Stroke	0.148747	0.00558813	0.291906
Bowel disorder_Depression_Diabetes	0.148185	0.0606067	0.235764
Bowel disorder_Chronic skin disease_Stomach ulcer	0.147447	0.0481661	0.246729
Depression_Dorsopathies_Cirrhosis of the liver	0.147104	0.0433121	0.250897
Eye disease_Hypertension_Chronic skin disease	0.146605	0.0681713	0.225039
Chronic fatigue_Gallstones_High cholesterol level	0.146574	0.0476564	0.245491
Respiratory disease_Chronic fatigue_Osteoporosis	0.146475	0.0550173	0.237932
Respiratory disease_Genitourinary problems_Stroke	0.146431	0.00155655	0.291305
Genitourinary problems_Hypertension_Kidney disease	0.146206	0.0703256	0.222087
Chronic fatigue_Gallstones_Hypertension	0.145808	0.0505702	0.241045
Eye disease_High cholesterol level_Chronic skin disease	0.145514	0.0628838	0.228145
Genitourinary problems_Hypertension_Parkinson’s disease	0.145046	0.044726	0.245366
Cardiovascular disease_Osteoporosis_Paroxysmal disorders	0.144762	0.0613346	0.22819
Gallstones_Genitourinary problems_Hypertension	0.144615	0.0464112	0.242819
Arthropathies_Cancer_Chronic skin disease	0.144581	0.0453517	0.24381
Depression_Diabetes_Thyroid problems	0.144354	0.0640369	0.224672
Depression_Chronic fatigue_Stroke	0.144342	0	0.288863
Genitourinary problems_High cholesterol level_Kidney disease	0.144159	0.050526	0.237791
Cancer_Diabetes_Dorsopathies	0.144093	0.0555603	0.232626
Arthropathies_High cholesterol level_Cirrhosis of the liver	0.144025	0.0395352	0.248514
Bowel disorder_Respiratory disease_Diabetes	0.14396	0.0479045	0.240016
Depression_Diabetes_Stomach ulcer	0.14388	0.0445383	0.243221
Diabetes_Stomach ulcer_Thyroid problems	0.143774	0.0578131	0.229734
Depression_Eye disease_Paroxysmal disorders	0.143561	0.0609783	0.226144
Depression_Eye disease_Thyroid problems	0.143331	0.056853	0.229809
Cancer_Eye disease_Genitourinary problems	0.143235	0.0184958	0.267974
Bowel disorder_Cardiovascular disease_Thyroid problems	0.143107	0.0578238	0.228391
Respiratory disease_Chronic fatigue_Gallstones	0.142721	0.0441852	0.241257
Arthropathies_Kidney disease_Thyroid problems	0.142719	0.0479153	0.237523
Diabetes_Eye disease_Osteoporosis	0.142061	0.0408727	0.243249
Bowel disorder_Cardiovascular disease_Chronic skin disease	0.141074	0.0497504	0.232398
Gallstones_Genitourinary problems_High cholesterol level	0.141022	0.0430022	0.239041
Bowel disorder_Chronic skin disease_Thyroid problems	0.140329	0.0356704	0.244987
Arthropathies_High cholesterol level_Kidney disease	0.140321	0.0560502	0.224592
Bowel disorder_Stomach ulcer_Thyroid problems	0.14019	0.0410724	0.239307
Chronic fatigue_Kidney disease_Paroxysmal disorders	0.1401	0.0448705	0.235329
Bowel disorder_Cancer_Paroxysmal disorders	0.139617	0.0528801	0.226353
Genitourinary problems_Osteoporosis_Chronic skin disease	0.139259	0.0465439	0.231974
Arthropathies_Cancer_Paroxysmal disorders	0.139199	0.0591657	0.219233
Respiratory disease_Diabetes_Osteoporosis	0.139017	0.0457904	0.232243
Allergy_Bowel disorder_Cirrhosis of the liver	0.138806	0.0427123	0.2349
Dorsopathies_Chronic fatigue_Parkinson’s disease	0.138597	0.0390034	0.23819
Dorsopathies_Eye disease_Hip fracture	0.13808	0	0.285777
Respiratory disease_High cholesterol level_Stroke	0.137939	0	0.278782
Respiratory disease_Chronic fatigue_Stroke	0.13784	0	0.282285
Chronic fatigue_Chronic skin disease_Thyroid problems	0.137701	0.0417376	0.233664
Depression_Chronic skin disease_Thyroid problems	0.137588	0.0398098	0.235366
Cardiovascular disease_Depression_Eye disease	0.137332	0.0495272	0.225136
Bowel disorder_Depression_Eye disease	0.137203	0.0481941	0.226212
Respiratory disease_Dorsopathies_Gallstones	0.135903	0.0403512	0.231455
Diabetes_Hypertension_Chronic skin disease	0.135768	0.0455636	0.225972
Bowel disorder_Hypertension_Chronic skin disease	0.135732	0.0465809	0.224882
Allergy_Arthropathies_Cirrhosis of the liver	0.13534	0.042063	0.228617
Diabetes_High cholesterol level_Chronic skin disease	0.134881	0.0536201	0.216141
Cardiovascular disease_Stomach ulcer_Thyroid problems	0.134278	0.0561816	0.212375
Chronic fatigue_High cholesterol level_Stroke	0.133852	0	0.273882
Genitourinary problems_Kidney disease_Paroxysmal disorders	0.13368	0.0404219	0.226939
Dorsopathies_Genitourinary problems_Parkinson’s disease	0.132756	0.0367687	0.228743
Arthropathies_Cirrhosis of the liver_Paroxysmal disorders	0.132292	0.0388427	0.225742
Respiratory disease_Diabetes_Eye disease	0.13221	0.0543593	0.21006
Cardiovascular disease_Dorsopathies_Parkinson’s disease	0.131649	0.0452564	0.218042
Bowel disorder_Eye disease_Chronic fatigue	0.131251	0.0554169	0.207085
Cardiovascular disease_Chronic skin disease_Thyroid problems	0.130824	0.0442727	0.217376
Arthropathies_Bowel disorder_Stroke	0.130809	0	0.272291
Cancer_Genitourinary problems_Osteoporosis	0.130747	0.0076694	0.253825
Depression_Osteoporosis_Paroxysmal disorders	0.130707	0.0598916	0.201522
High cholesterol level_Chronic skin disease_Stomach ulcer	0.130685	0.054483	0.206886
Arthropathies_Cancer_Eye disease	0.129825	0.0123399	0.247311
Respiratory disease_Diabetes_Thyroid problems	0.129729	0.0537843	0.205674
Kidney disease_Paroxysmal disorders_Thyroid problems	0.129553	0.040705	0.218401
Arthropathies_Depression_Cirrhosis of the liver	0.129456	0.0318862	0.227025
Depression_Genitourinary problems_Stroke	0.129443	0	0.267578
Depression_Eye disease_Chronic skin disease	0.129401	0.0506062	0.208195
Bowel disorder_Hypertension_Cirrhosis of the liver	0.129396	0.0410763	0.217716
Cardiovascular disease_Depression_Chronic skin disease	0.128801	0.0416868	0.215915
Diabetes_Eye disease_Thyroid problems	0.128597	0.0479552	0.209239
Cardiovascular disease_Depression_Thyroid problems	0.128413	0.0521839	0.204642
Diabetes_Genitourinary problems_Chronic skin disease	0.128278	0.0385622	0.217993
Bowel disorder_Respiratory disease_Stroke	0.127978	0	0.268416
Respiratory disease_Chronic skin disease_Stomach ulcer	0.12785	0.0351365	0.220564
Cardiovascular disease_Dorsopathies_Hip fracture	0.127789	0	0.26805
Respiratory disease_Dorsopathies_Kidney disease	0.127637	0.0380159	0.217258
Allergy_Hypertension_Cirrhosis of the liver	0.127511	0.0398049	0.215217
Cancer_Genitourinary problems_Stroke	0.126822	0	0.267028
Diabetes_Hypertension_Cirrhosis of the liver	0.126668	0.0446136	0.208722
Respiratory disease_Cardiovascular disease_Chronic skin disease	0.126424	0.0453426	0.207506
Dorsopathies_Hip fracture_Paroxysmal disorders	0.126283	0	0.266573
Diabetes_High cholesterol level_Stroke	0.126189	0.0383721	0.214006
Respiratory disease_Dorsopathies_Cirrhosis of the liver	0.125737	0.0393297	0.212144
Cardiovascular disease_Paroxysmal disorders_Chronic skin disease	0.125583	0.044476	0.20669
Depression_High cholesterol level_Stroke	0.12527	0	0.264467
Allergy_Bowel disorder_Eye disease	0.125185	0.0370981	0.213271
Diabetes_Eye disease_Paroxysmal disorders	0.125094	0.0397948	0.210392
Bowel disorder_Gallstones_Paroxysmal disorders	0.124862	0.0122798	0.237444
Gallstones_Genitourinary problems_Paroxysmal disorders	0.124832	0.0131597	0.236504
Dorsopathies_Cirrhosis of the liver_Osteoporosis	0.124737	0.019726	0.229747
Allergy_Hypertension_Kidney disease	0.124398	0.0405437	0.208252
Dorsopathies_High cholesterol level_Hip fracture	0.124153	0	0.266481
Respiratory disease_Depression_Stroke	0.124114	0	0.263262
Arthropathies_Eye disease_Hip fracture	0.123922	0	0.269004
Bowel disorder_Chronic fatigue_Stroke	0.123802	0	0.267535
Arthropathies_Genitourinary problems_Kidney disease	0.123624	0.0468304	0.200418
Eye disease_Chronic fatigue_Chronic skin disease	0.123397	0.0516118	0.195183
Paroxysmal disorders_Chronic skin disease_Stomach ulcer	0.123176	0.0529306	0.193421
Cancer_Chronic fatigue_Osteoporosis	0.122905	0.000977002	0.244833
Cancer_Diabetes_Hypertension	0.122809	0.0417631	0.203855
Cirrhosis of the liver_Paroxysmal disorders_Thyroid problems	0.122433	0.0376157	0.20725
Bowel disorder_Eye disease_Paroxysmal disorders	0.122423	0.0435849	0.201261
Respiratory disease_Gallstones_High cholesterol level	0.122206	0.0332799	0.211132
Bowel disorder_Genitourinary problems_Stroke	0.121841	0	0.260453
Cancer_Cardiovascular disease_Stroke	0.121638	0	0.26148
Cancer_Dorsopathies_Cirrhosis of the liver	0.121608	0.0247563	0.218459
Dorsopathies_High cholesterol level_Parkinson’s disease	0.121589	0.0374049	0.205773
Cancer_Cardiovascular disease_Paroxysmal disorders	0.121461	0.0288543	0.214067
Diabetes_Chronic skin disease_Stomach ulcer	0.121121	0	0.268741
Depression_Chronic skin disease_Stomach ulcer	0.120864	0.0272128	0.214516
Allergy_Arthropathies_Stroke	0.120816	0	0.260628
Allergy_Chronic fatigue_Gallstones	0.120671	0.0244152	0.216927
Hypertension_Osteoporosis_Stomach ulcer	0.120303	0.0453122	0.195294
Arthropathies_Hip fracture_Paroxysmal disorders	0.120202	0	0.255361
Eye disease_Paroxysmal disorders_Chronic skin disease	0.120131	0.0402507	0.200011
Depression_Diabetes_Osteoporosis	0.119651	0.0385169	0.200786
Dorsopathies_Hip fracture_Hypertension	0.119309	0.0310224	0.207595
Cardiovascular disease_Hypertension_Parkinson’s disease	0.119114	0.0390495	0.199178
Cancer_Diabetes_Paroxysmal disorders	0.119107	0.0389322	0.199281
Depression_Dorsopathies_Gallstones	0.119067	0.0336546	0.204479
Cardiovascular disease_Depression_Osteoporosis	0.119055	0.0422929	0.195817
Respiratory disease_Genitourinary problems_Cirrhosis of the liver	0.118784	0.0314872	0.20608
Cancer_Respiratory disease_Thyroid problems	0.118739	0.01773	0.219748
Chronic fatigue_Hypertension_Kidney disease	0.118681	0.0300066	0.207356
Depression_Diabetes_Eye disease	0.118356	0.035592	0.201121
Diabetes_Dorsopathies_Parkinson’s disease	0.118333	0.0166546	0.220012
Arthropathies_Kidney disease_Paroxysmal disorders	0.118139	0.0318001	0.204477
Diabetes_Genitourinary problems_Thyroid problems	0.117898	0.0444758	0.19132
Cardiovascular disease_Eye disease_Osteoporosis	0.117801	0.0414783	0.194125
Paroxysmal disorders_Chronic skin disease_Thyroid problems	0.117601	0.046265	0.188937
Bowel disorder_High cholesterol level_Cirrhosis of the liver	0.11746	0.013736	0.221183
Dorsopathies_Genitourinary problems_Hip fracture	0.117441	0.0195367	0.215345
Allergy_Dorsopathies_Stroke	0.117352	0	0.257039
Depression_Chronic fatigue_Cirrhosis of the liver	0.116576	0.0347626	0.198389
Bowel disorder_Diabetes_Paroxysmal disorders	0.116529	0.0430528	0.190006
Bowel disorder_Respiratory disease_Eye disease	0.116352	0.028313	0.204391
Allergy_Bowel disorder_Diabetes	0.116287	0.0397472	0.192827
Diabetes_Hypertension_Stroke	0.11599	0.0325859	0.199394
Allergy_Respiratory disease_Gallstones	0.115532	0.0311504	0.199914
Cardiovascular disease_Osteoporosis_Stomach ulcer	0.115261	0.0363877	0.194134
Chronic fatigue_Genitourinary problems_Parkinson’s disease	0.115094	0.021398	0.20879
Cancer_Osteoporosis_Thyroid problems	0.11445	0.0186537	0.210246
Depression_Eye disease_Osteoporosis	0.114122	0.0402319	0.188012
Arthropathies_Cardiovascular disease_Hip fracture	0.113702	0	0.248373
Arthropathies_Genitourinary problems_Hip fracture	0.113661	0.0215731	0.205749
Cardiovascular disease_Depression_Stroke	0.113584	0	0.2492
Cardiovascular disease_Dorsopathies_Kidney disease	0.113223	0.027056	0.199389
Cancer_Genitourinary problems_Chronic skin disease	0.113096	0.0312232	0.194968
Cancer_Chronic fatigue_Stroke	0.113064	0	0.251901
Arthropathies_Chronic fatigue_Parkinson’s disease	0.11274	0.0221121	0.203368
Arthropathies_Hip fracture_Osteoporosis	0.112641	0.0268482	0.198434
Bowel disorder_Cancer_Stroke	0.112613	0	0.249381
Arthropathies_Hypertension_Parkinson’s disease	0.112535	0.0239663	0.201103
Allergy_Gallstones_High cholesterol level	0.112509	0.0255066	0.199511
Cardiovascular disease_Hip fracture_Paroxysmal disorders	0.112453	0	0.250698
Osteoporosis_Paroxysmal disorders_Chronic skin disease	0.112125	0.0335516	0.190699
Arthropathies_Cancer_Diabetes	0.111685	0.0381287	0.18524
Osteoporosis_Paroxysmal disorders_Thyroid problems	0.111414	0.0383771	0.184451
Eye disease_High cholesterol level_Stomach ulcer	0.111003	0.0408563	0.18115
Allergy_High cholesterol level_Stroke	0.110566	0	0.245165
Depression_High cholesterol level_Kidney disease	0.110444	0.0186051	0.202282
Arthropathies_Bowel disorder_Gallstones	0.110353	0.0276798	0.193027
Allergy_Kidney disease_Paroxysmal disorders	0.110319	0.0307463	0.189891
Arthropathies_Cirrhosis of the liver_Thyroid problems	0.109824	0.0162806	0.203368
Allergy_Cancer_Thyroid problems	0.109713	0.0331672	0.186259
Genitourinary problems_Osteoporosis_Stomach ulcer	0.109547	0.034325	0.184768
Arthropathies_Cirrhosis of the liver_Osteoporosis	0.10946	0.0113425	0.207578
Cancer_Eye disease_Chronic fatigue	0.108591	0	0.223799
Chronic fatigue_Hypertension_Parkinson’s disease	0.108363	0.0157212	0.201006
Chronic skin disease_Stomach ulcer_Thyroid problems	0.108227	0.0160482	0.200406
Bowel disorder_Hypertension_Stroke	0.108099	0	0.246206
Allergy_Respiratory disease_Cirrhosis of the liver	0.108021	0.0241451	0.191897
Chronic fatigue_Kidney disease_Thyroid problems	0.107988	0.0208034	0.195173
Arthropathies_Respiratory disease_Gallstones	0.107946	0.0189813	0.196911
Arthropathies_Diabetes_Parkinson’s disease	0.107905	0.00713133	0.208679
Respiratory disease_Hypertension_Chronic skin disease	0.107425	0.0429771	0.171872
Diabetes_Paroxysmal disorders_Thyroid problems	0.107372	0.0407732	0.17397
Bowel disorder_Diabetes_Stomach ulcer	0.107261	0.0356305	0.178892
Cancer_Eye disease_High cholesterol level	0.106903	0.0323572	0.181449
Arthropathies_Hip fracture_Hypertension	0.10677	0.0275671	0.185974
Cancer_Diabetes_Genitourinary problems	0.106746	0.0270744	0.186417
Dorsopathies_Gallstones_Paroxysmal disorders	0.106678	0.0254967	0.187859
Dorsopathies_Eye disease_Stomach ulcer	0.106549	0.0417697	0.171328
Depression_Genitourinary problems_Cirrhosis of the liver	0.106525	0.0266551	0.186394
Cancer_Dorsopathies_Stomach ulcer	0.1064	0.0394646	0.173335
Allergy_Depression_Kidney disease	0.106333	0.0240585	0.188608
High cholesterol level_Kidney disease_Paroxysmal disorders	0.106328	0.0252389	0.187417
Diabetes_Eye disease_Stomach ulcer	0.106305	0	0.250623
Allergy_Gallstones_Hypertension	0.106293	0.0192377	0.193348
Cancer_Depression_Osteoporosis	0.106188	0.0147631	0.197613
Bowel disorder_Cancer_Osteoporosis	0.106175	0.030152	0.182197
Allergy_Cirrhosis of the liver_Thyroid problems	0.105744	0.0282946	0.183192
Dorsopathies_Hip fracture_Osteoporosis	0.105588	0.0201609	0.191015
Bowel disorder_Cardiovascular disease_Stroke	0.105392	0	0.241662
Depression_Kidney disease_Paroxysmal disorders	0.105199	0.0244171	0.18598
Cancer_Respiratory disease_Paroxysmal disorders	0.104735	0.0310975	0.178373
Genitourinary problems_Kidney disease_Thyroid problems	0.104569	0.0244783	0.184659
Bowel disorder_Dorsopathies_Gallstones	0.104205	0.0228957	0.185514
Chronic fatigue_Genitourinary problems_Kidney disease	0.104086	0.0247627	0.183409
Respiratory disease_Gallstones_Genitourinary problems	0.103915	0.021232	0.186598
Bowel disorder_Dorsopathies_Kidney disease	0.103822	0.0281366	0.179508
Bowel disorder_Osteoporosis_Chronic skin disease	0.103646	0.0240901	0.183202
Cardiovascular disease_High cholesterol level_Hip fracture	0.103587	0	0.240607
Allergy_Cardiovascular disease_Stroke	0.103281	0	0.237492
Arthropathies_Cardiovascular disease_Cirrhosis of the liver	0.103272	0.00134861	0.205195
Hypertension_Kidney disease_Thyroid problems	0.103094	0.0219148	0.184274
Bowel disorder_Osteoporosis_Thyroid problems	0.102925	0.0200329	0.185817
Respiratory disease_Cirrhosis of the liver_Paroxysmal disorders	0.102921	0.026432	0.17941
Cardiovascular disease_Dorsopathies_Cirrhosis of the liver	0.102662	0.000784104	0.20454
Cardiovascular disease_Chronic fatigue_Chronic skin disease	0.102635	0.0343789	0.170892
Respiratory disease_Eye disease_Stomach ulcer	0.102378	0.0324327	0.172323
Bowel disorder_Cancer_Diabetes	0.101926	0.0262273	0.177626
Cancer_Respiratory disease_Stroke	0.101765	0	0.238835
Cancer_Hypertension_Stroke	0.101765	0	0.238835
Allergy_Chronic fatigue_Stroke	0.101738	0	0.238005
Arthropathies_Gallstones_Paroxysmal disorders	0.101393	0.0209725	0.181813
Depression_Genitourinary problems_Kidney disease	0.101177	0.0129259	0.189427
Genitourinary problems_Hip fracture_Hypertension	0.101129	0.010606	0.191652
High cholesterol level_Kidney disease_Thyroid problems	0.100824	0.0211805	0.180468
Arthropathies_Genitourinary problems_Parkinson’s disease	0.100691	0.0156324	0.18575
Arthropathies_Cardiovascular disease_Parkinson’s disease	0.100425	0.0256144	0.175235
Cardiovascular disease_Diabetes_Chronic skin disease	0.100404	0.0179866	0.18282
Diabetes_Hypertension_Parkinson’s disease	0.0999482	0.0138911	0.186005
Bowel disorder_Chronic fatigue_Gallstones	0.0998503	0.0187727	0.180928
Cancer_Hypertension_Chronic skin disease	0.0995373	0.0237286	0.175346
Diabetes_Genitourinary problems_Parkinson’s disease	0.0991958	0.0133014	0.18509
Respiratory disease_Osteoporosis_Stomach ulcer	0.0991403	0.0269931	0.171288
Genitourinary problems_High cholesterol level_Cirrhosis of the liver	0.0988779	0.0277835	0.169972
Allergy_Cirrhosis of the liver_Chronic skin disease	0.0987184	0.0244018	0.173035
Cardiovascular disease_Chronic skin disease_Stomach ulcer	0.0981544	0.0271346	0.169174
Allergy_Depression_Cirrhosis of the liver	0.0981516	0.0191509	0.177152
Allergy_Chronic fatigue_Kidney disease	0.0975848	0.0231305	0.172039
Diabetes_Chronic skin disease_Thyroid problems	0.0975575	0.0142093	0.180906
Cardiovascular disease_Diabetes_Stroke	0.097317	0.0219669	0.172667
Respiratory disease_Eye disease_Chronic skin disease	0.0970612	0.0189403	0.175182
Arthropathies_Cancer_Stomach ulcer	0.0969549	0.0353956	0.158514
Cancer_Diabetes_Chronic fatigue	0.0967891	0.0229069	0.170671
Gallstones_Genitourinary problems_Cirrhosis of the liver	0.0965342	0	0.195426
Depression_Chronic fatigue_Gallstones	0.0963528	0.0188039	0.173902
Allergy_Kidney disease_Thyroid problems	0.096074	0.0222786	0.169869
Respiratory disease_Osteoporosis_Paroxysmal disorders	0.0956867	0.027878	0.163495
Arthropathies_Eye disease_Kidney disease	0.095528	0.0114566	0.179599
Allergy_Depression_Stroke	0.0952144	0	0.230005
Diabetes_High cholesterol level_Cirrhosis of the liver	0.0951296	0.0230503	0.167209
Bowel disorder_Cancer_Chronic skin disease	0.0950985	0.0261787	0.164018
Dorsopathies_Chronic fatigue_Hip fracture	0.0948489	0.00100676	0.188691
Allergy_Dorsopathies_Parkinson’s disease	0.0947596	0.00141241	0.188107
Cancer_Dorsopathies_Stroke	0.09463	0	0.229265
Allergy_Gallstones_Genitourinary problems	0.0942576	0.0103766	0.178139
Bowel disorder_Depression_Stroke	0.0942046	0	0.228955
Allergy_Hypertension_Stroke	0.0941765	0	0.226757
Bowel disorder_Kidney disease_Paroxysmal disorders	0.093922	0.0216635	0.16618
Respiratory disease_Genitourinary problems_Kidney disease	0.0938513	0.0108826	0.17682
Dorsopathies_Gallstones_Thyroid problems	0.0934189	0.0183398	0.168498
Respiratory disease_Hypertension_Cirrhosis of the liver	0.0933773	0.0298259	0.156929
Cancer_Paroxysmal disorders_Chronic skin disease	0.093349	0	0.231459
Cancer_Chronic fatigue_Thyroid problems	0.0933298	0.0213612	0.165298
Respiratory disease_Osteoporosis_Chronic skin disease	0.0932624	0.0171951	0.16933
Allergy_Arthropathies_Hip fracture	0.0922426	0.00304139	0.181444
Allergy_Dorsopathies_Hip fracture	0.0922426	0.00304139	0.181444
Cancer_High cholesterol level_Stroke	0.0922406	0	0.224713
Chronic fatigue_Cirrhosis of the liver_Thyroid problems	0.0922394	0.0182056	0.166273
Allergy_High cholesterol level_Kidney disease	0.0922262	0.0144054	0.170047
Allergy_Bowel disorder_Stroke	0.092136	0	0.226828
Eye disease_Genitourinary problems_Thyroid problems	0.0920035	0.035583	0.148424
Allergy_Cancer_Stomach ulcer	0.0919815	0.0256813	0.158282
Genitourinary problems_Osteoporosis_Thyroid problems	0.0918114	0.0309489	0.152674
Hypertension_Cirrhosis of the liver_Thyroid problems	0.0917021	0.0180875	0.165317
Arthropathies_Bowel disorder_Kidney disease	0.0916356	0.0244191	0.158852
Chronic fatigue_High cholesterol level_Cirrhosis of the liver	0.0915451	0.0250682	0.158022
Bowel disorder_Osteoporosis_Stomach ulcer	0.0914533	0.0258833	0.157023
Hypertension_Kidney disease_Paroxysmal disorders	0.0913555	0.0152502	0.167461
Bowel disorder_Cancer_Thyroid problems	0.0912114	0.0164329	0.16599
Depression_Chronic fatigue_Kidney disease	0.0911627	0.019366	0.162959
Gallstones_Cirrhosis of the liver_Paroxysmal disorders	0.0908607	0	0.188401
Cancer_Depression_Diabetes	0.0906117	0.0185333	0.16269
High cholesterol level_Hypertension_Parkinson’s disease	0.0902911	0.0250373	0.155545
Cardiovascular disease_Paroxysmal disorders_Thyroid problems	0.0902445	0.0278071	0.152682
Arthropathies_Respiratory disease_Kidney disease	0.0900779	0.0245287	0.155627
Arthropathies_Eye disease_Cirrhosis of the liver	0.0900547	0	0.190444
Respiratory disease_Depression_Kidney disease	0.0899334	0.00587626	0.17399
Chronic fatigue_Osteoporosis_Stomach ulcer	0.0899165	0.0249579	0.154875
Arthropathies_High cholesterol level_Parkinson’s disease	0.0899003	0.014717	0.165084
Arthropathies_Depression_Gallstones	0.0897037	0.0119134	0.167494
Diabetes_Paroxysmal disorders_Chronic skin disease	0.0895846	0.0163349	0.162834
Hypertension_Osteoporosis_Chronic skin disease	0.0895792	0	0.196303
Allergy_Osteoporosis_Stomach ulcer	0.0894607	0.0216313	0.15729
Dorsopathies_Parkinson’s disease_Paroxysmal disorders	0.089432	0.0123859	0.166478
Diabetes_Hypertension_Kidney disease	0.0892737	0.0203981	0.158149
Eye disease_Genitourinary problems_Parkinson’s disease	0.0892245	0.00476088	0.173688
Allergy_Bowel disorder_Kidney disease	0.0892121	0.0169801	0.161444
Cardiovascular disease_Genitourinary problems_Parkinson’s disease	0.0889524	0.0152068	0.162698
Respiratory disease_Dorsopathies_Parkinson’s disease	0.0887061	0.0190888	0.158323
Diabetes_Osteoporosis_Paroxysmal disorders	0.0886434	0.0197311	0.157556
Diabetes_Chronic fatigue_Chronic skin disease	0.0884597	0.0207674	0.156152
Arthropathies_Eye disease_Parkinson’s disease	0.0884068	0.00438856	0.172425
Cancer_High cholesterol level_Osteoporosis	0.0880112	0.0181119	0.15791
Bowel disorder_Diabetes_Eye disease	0.0880098	0.0201203	0.155899
Eye disease_Gallstones_Hypertension	0.0878777	0.0136724	0.162083
Bowel disorder_Kidney disease_Thyroid problems	0.0878725	0.016736	0.159009
Cardiovascular disease_Eye disease_Stomach ulcer	0.0873374	0.0190785	0.155596
Chronic fatigue_Osteoporosis_Chronic skin disease	0.087141	0.0186401	0.155642
Cancer_Eye disease_Osteoporosis	0.0870579	0	0.198662
Allergy_Diabetes_Parkinson’s disease	0.0869162	0	0.179599
Bowel disorder_Cirrhosis of the liver_Thyroid problems	0.0866574	0.0129557	0.160359
Gallstones_Hypertension_Paroxysmal disorders	0.0864716	0.0227242	0.150219
Dorsopathies_Eye disease_Parkinson’s disease	0.08639	0.00262691	0.170153
Chronic fatigue_Genitourinary problems_Hip fracture	0.0862765	0	0.178606
Bowel disorder_Eye disease_Chronic skin disease	0.0859598	0.0145907	0.157329
Diabetes_Osteoporosis_Thyroid problems	0.0858585	0.0177822	0.153935
High cholesterol level_Osteoporosis_Chronic skin disease	0.0857011	0.0143336	0.157069
Arthropathies_Osteoporosis_Parkinson’s disease	0.0856266	0.00250332	0.16875
Dorsopathies_Osteoporosis_Parkinson’s disease	0.0856266	0.00250332	0.16875
Hypertension_Osteoporosis_Parkinson’s disease	0.0856266	0.00250332	0.16875
Diabetes_High cholesterol level_Kidney disease	0.0855805	0.0218011	0.14936
Eye disease_Hip fracture_Paroxysmal disorders	0.0854158	0	0.216038
Cancer_Cardiovascular disease_Diabetes	0.0854148	0.0179873	0.152842
Cardiovascular disease_Hypertension_Cirrhosis of the liver	0.085325	0.0113218	0.159328
Eye disease_Hypertension_Parkinson’s disease	0.0852281	0.00150914	0.168947
Respiratory disease_High cholesterol level_Kidney disease	0.0849361	0.00269242	0.16718
Bowel disorder_High cholesterol level_Stroke	0.0847573	0	0.215473
Bowel disorder_Hypertension_Kidney disease	0.0846613	0.0151963	0.154126
Osteoporosis_Chronic skin disease_Thyroid problems	0.0845473	0.0188917	0.150203
Gallstones_High cholesterol level_Paroxysmal disorders	0.0842325	0.0133122	0.155153
Arthropathies_Respiratory disease_Cirrhosis of the liver	0.084137	0.0116451	0.156629
Allergy_Cirrhosis of the liver_Osteoporosis	0.0840127	0.0039285	0.164097
Allergy_Genitourinary problems_Kidney disease	0.0838863	0.00703526	0.160737
Depression_Hypertension_Cirrhosis of the liver	0.0837284	0.0175447	0.149912
Depression_Gallstones_Paroxysmal disorders	0.0836714	0.00700979	0.160333
Respiratory disease_Gallstones_Hypertension	0.0835952	0.0217092	0.145481
Diabetes_Genitourinary problems_Stroke	0.0831842	0.0189438	0.147425
Allergy_Arthropathies_Parkinson’s disease	0.0830954	0	0.174722
Bowel disorder_Chronic fatigue_Kidney disease	0.0827515	0.0132928	0.15221
Cardiovascular disease_Eye disease_Hip fracture	0.0825755	0	0.213288
Eye disease_High cholesterol level_Hip fracture	0.0825755	0	0.213288
High cholesterol level_Hip fracture_Paroxysmal disorders	0.0824517	0	0.212637
Cancer_Eye disease_Hypertension	0.0824092	0.0257284	0.13909
Depression_Osteoporosis_Chronic skin disease	0.0823966	0.0184785	0.146315
Gallstones_High cholesterol level_Thyroid problems	0.0823407	0.0125192	0.152162
Dorsopathies_Eye disease_Gallstones	0.082314	0.00960991	0.155018
Cancer_High cholesterol level_Chronic skin disease	0.0822639	0.00221291	0.162315
Dorsopathies_Cirrhosis of the liver_Chronic skin disease	0.082189	0.0127022	0.151676
Cardiovascular disease_Hypertension_Kidney disease	0.0819296	0.02154	0.142319
Osteoporosis_Paroxysmal disorders_Stomach ulcer	0.081903	0.0257727	0.138033
Cancer_Depression_Stomach ulcer	0.0818943	0.021642	0.142147
Depression_Cirrhosis of the liver_Paroxysmal disorders	0.0818917	0.0128989	0.150885
Diabetes_Cirrhosis of the liver_Paroxysmal disorders	0.0816328	0.0168103	0.146455
Cardiovascular disease_Osteoporosis_Thyroid problems	0.0814285	0.0238746	0.138982
Chronic fatigue_Gallstones_Paroxysmal disorders	0.0814174	0.00861283	0.154222
Allergy_Genitourinary problems_Stroke	0.0813116	0	0.210515
Bowel disorder_Cancer_Stomach ulcer	0.0811696	0.0188519	0.143487
Bowel disorder_Gallstones_High cholesterol level	0.0811512	0.00654878	0.155754
Bowel disorder_Gallstones_Cirrhosis of the liver	0.0809947	0	0.177461
Arthropathies_Chronic fatigue_Hip fracture	0.0809877	0	0.165738
Cardiovascular disease_High cholesterol level_Cirrhosis of the liver	0.0809583	0	0.177398
Cancer_Paroxysmal disorders_Thyroid problems	0.0807504	0.0236123	0.137888
Dorsopathies_Eye disease_Cirrhosis of the liver	0.0805961	0	0.179259
Allergy_Arthropathies_Kidney disease	0.0805897	0.0173761	0.143803
Cancer_Depression_Stroke	0.0805075	0	0.211123
Arthropathies_Diabetes_Stroke	0.0803512	0.0237444	0.136958
Cardiovascular disease_High cholesterol level_Parkinson’s disease	0.080188	0.0117476	0.148628
Eye disease_Chronic fatigue_Stomach ulcer	0.0801374	0.0209595	0.139315
High cholesterol level_Cirrhosis of the liver_Paroxysmal disorders	0.0799773	0.0267191	0.133235
Cardiovascular disease_Eye disease_Thyroid problems	0.0798017	0.0264869	0.133117
Diabetes_Osteoporosis_Stomach ulcer	0.0797081	0.0129366	0.14648
Cancer_Genitourinary problems_Thyroid problems	0.0796746	0.0108666	0.148483
Cardiovascular disease_Osteoporosis_Chronic skin disease	0.0793861	0.0155454	0.143227
Arthropathies_Gallstones_Osteoporosis	0.0793841	0.000726327	0.158042
Cancer_High cholesterol level_Stomach ulcer	0.0792138	0.0182001	0.140227
Respiratory disease_Diabetes_Chronic skin disease	0.0789807	0.0132159	0.144745
Respiratory disease_Kidney disease_Paroxysmal disorders	0.0783323	0.013812	0.142853
Chronic fatigue_Parkinson’s disease_Paroxysmal disorders	0.0781735	0.00409483	0.152252
Eye disease_Chronic skin disease_Thyroid problems	0.0780155	0.0204344	0.135597
Cancer_Hypertension_Stomach ulcer	0.0780102	0.0197716	0.136249
Bowel disorder_Cancer_Cirrhosis of the liver	0.0778763	0.0097894	0.145963
Cancer_Genitourinary problems_Cirrhosis of the liver	0.0778763	0.0097894	0.145963
Allergy_Genitourinary problems_Parkinson’s disease	0.0776878	0.000629499	0.154746
Bowel disorder_Eye disease_Cirrhosis of the liver	0.077574	0	0.176059
Arthropathies_Eye disease_Gallstones	0.0774437	0.00561627	0.149271
Depression_Kidney disease_Thyroid problems	0.0772449	0.00835528	0.146134
Allergy_Cancer_Osteoporosis	0.0770693	0.00751342	0.146625
Genitourinary problems_Osteoporosis_Parkinson’s disease	0.0769791	0	0.15871
Cancer_Genitourinary problems_Stomach ulcer	0.0767206	0.0111126	0.142329
Eye disease_Paroxysmal disorders_Thyroid problems	0.076615	0.0189435	0.134287
Cardiovascular disease_Genitourinary problems_Kidney disease	0.0765064	0.00981424	0.143199
Cancer_Depression_Chronic skin disease	0.076366	0.00798377	0.144748
Eye disease_Chronic skin disease_Stomach ulcer	0.076214	0	0.213005
Eye disease_Hypertension_Stomach ulcer	0.0761103	0.0161999	0.136021
Bowel disorder_Diabetes_Thyroid problems	0.0761031	0.0120385	0.140168
Allergy_Cancer_Stroke	0.0760974	0	0.204961
Chronic fatigue_Osteoporosis_Parkinson’s disease	0.0757679	0	0.157031
Bowel disorder_Eye disease_Thyroid problems	0.0756092	0.00879802	0.14242
Diabetes_Chronic fatigue_Parkinson’s disease	0.075575	0	0.156768
Respiratory disease_Depression_Gallstones	0.0755412	0.00167444	0.149408
Depression_Osteoporosis_Stomach ulcer	0.07518	0.0151319	0.135228
Arthropathies_Diabetes_Gallstones	0.0749783	0.00219519	0.147761
Diabetes_Dorsopathies_Gallstones	0.0749783	0.00219519	0.147761
Arthropathies_Cirrhosis of the liver_Stomach ulcer	0.0749636	0.0184263	0.131501
Genitourinary problems_Cirrhosis of the liver_Chronic skin disease	0.0749153	0.00604327	0.143787
Diabetes_Dorsopathies_Kidney disease	0.0747518	0.0203869	0.129117
Eye disease_High cholesterol level_Cirrhosis of the liver	0.07465	0	0.168276
Allergy_Cardiovascular disease_Kidney disease	0.0744768	0.00232751	0.146626
Dorsopathies_Eye disease_Kidney disease	0.0743893	0	0.152971
Cancer_Cardiovascular disease_Osteoporosis	0.0742727	0.00940313	0.139142
Cancer_Chronic fatigue_Cirrhosis of the liver	0.0742218	0.00653425	0.141909
Respiratory disease_Dorsopathies_Hip fracture	0.074163	0.013659	0.134667
Cardiovascular disease_Parkinson’s disease_Paroxysmal disorders	0.0740704	0.00409763	0.144043
Chronic fatigue_Kidney disease_Cirrhosis of the liver	0.074014	3.29727e-05	0.147995
Arthropathies_Cancer_Stroke	0.0733727	0	0.201429
Cirrhosis of the liver_Osteoporosis_Thyroid problems	0.0733325	0	0.154852
Gallstones_Paroxysmal disorders_Stomach ulcer	0.0731549	0.00494168	0.141368
Bowel disorder_Respiratory disease_Gallstones	0.0728679	0	0.146488
Cardiovascular disease_Gallstones_Genitourinary problems	0.0727754	0.00314021	0.142411
Eye disease_Chronic fatigue_Gallstones	0.0725365	5.9171e-05	0.145014
Hip fracture_Hypertension_Osteoporosis	0.0722354	0	0.149757
Allergy_Respiratory disease_Stroke	0.072213	0	0.199614
Depression_Gallstones_Genitourinary problems	0.0717751	0	0.14475
Dorsopathies_Kidney disease_Cirrhosis of the liver	0.0714059	0	0.145211
Allergy_Depression_Gallstones	0.0710012	0.00721393	0.134788
Arthropathies_Osteoporosis_Stroke	0.0709486	0.0112822	0.130615
Cancer_Cardiovascular disease_Stomach ulcer	0.0709261	0.00993346	0.131919
Cancer_Chronic fatigue_Stomach ulcer	0.0709022	0.0128027	0.129002
Diabetes_Hip fracture_Osteoporosis	0.0707186	0	0.148944
Allergy_Cancer_Diabetes	0.0706386	0.00822574	0.133051
Eye disease_Osteoporosis_Chronic skin disease	0.0705074	0.00525429	0.13576
Arthropathies_Cardiovascular disease_Kidney disease	0.0704257	0.00957483	0.131277
Cardiovascular disease_Hip fracture_Hypertension	0.0702359	0.00367141	0.1368
Bowel disorder_Gallstones_Hypertension	0.07015	0.0116386	0.128661
Bowel disorder_Respiratory disease_Cirrhosis of the liver	0.0696881	0.00209251	0.137284
Cancer_Cardiovascular disease_Thyroid problems	0.0696713	0.00608924	0.133253
Cardiovascular disease_Dorsopathies_Gallstones	0.0696507	0.00211756	0.137184
Bowel disorder_Cirrhosis of the liver_Chronic skin disease	0.0695204	0.0018393	0.137201
Allergy_Genitourinary problems_Hip fracture	0.0694729	0	0.153653
Arthropathies_Depression_Kidney disease	0.0693868	0.00414967	0.134624
Cardiovascular disease_Gallstones_High cholesterol level	0.0691118	0.00111746	0.137106
Diabetes_Gallstones_Hypertension	0.069054	0	0.140631
Depression_Gallstones_High cholesterol level	0.0684964	0.00093328	0.13606
Hypertension_Chronic skin disease_Stomach ulcer	0.0684087	0.0128981	0.123919
Bowel disorder_Cirrhosis of the liver_Osteoporosis	0.0683871	0	0.138748
Cardiovascular disease_Diabetes_Thyroid problems	0.0683429	0.0124614	0.124224
Dorsopathies_Gallstones_Osteoporosis	0.0682609	0	0.145
Eye disease_Osteoporosis_Parkinson’s disease	0.0681896	0	0.148102
Diabetes_Eye disease_Parkinson’s disease	0.0681697	0	0.148059
Diabetes_Osteoporosis_Parkinson’s disease	0.0681697	0	0.148059
Eye disease_Chronic fatigue_Parkinson’s disease	0.0681697	0	0.148059
Arthropathies_Cardiovascular disease_Gallstones	0.0679398	0.00131467	0.134565
Gallstones_Hypertension_Thyroid problems	0.0676414	0.00837162	0.126911
Chronic fatigue_Gallstones_Thyroid problems	0.0676109	0.00836781	0.126854
Allergy_Cancer_Eye disease	0.0674477	0.0150094	0.119886
Arthropathies_Cancer_Gallstones	0.0667609	0.00272035	0.130801
Allergy_Respiratory disease_Kidney disease	0.0666835	0	0.133918
Arthropathies_Cancer_Cirrhosis of the liver	0.0666309	0	0.145523
Depression_Diabetes_Chronic skin disease	0.0665073	0	0.133122
Hypertension_Kidney disease_Cirrhosis of the liver	0.0663629	0	0.138811
Cancer_Stomach ulcer_Thyroid problems	0.0661567	0.00844706	0.123866
Allergy_Eye disease_Parkinson’s disease	0.0660236	0	0.140986
Chronic fatigue_High cholesterol level_Kidney disease	0.0654873	0.00453472	0.12644
Gallstones_Genitourinary problems_Stomach ulcer	0.0654787	0	0.132531
Bowel disorder_Cardiovascular disease_Parkinson’s disease	0.0651619	0.00197179	0.128352
Cardiovascular disease_High cholesterol level_Kidney disease	0.0651282	0.000336198	0.12992
Depression_Gallstones_Hypertension	0.065116	0.0077417	0.12249
Arthropathies_Parkinson’s disease_Paroxysmal disorders	0.0646073	6.00096e-05	0.129155
Hypertension_Cirrhosis of the liver_Stomach ulcer	0.0645809	0.0104176	0.118744
Cancer_Hypertension_Osteoporosis	0.0645449	0.000559594	0.12853
Gallstones_High cholesterol level_Stomach ulcer	0.0643964	0	0.130683
Chronic fatigue_Gallstones_Stomach ulcer	0.0643674	0	0.130624
Cancer_Eye disease_Paroxysmal disorders	0.0640769	0.0124498	0.115704
Hypertension_Parkinson’s disease_Paroxysmal disorders	0.0637758	0	0.130501
Cancer_Cirrhosis of the liver_Thyroid problems	0.0637157	0	0.142303
Allergy_Eye disease_Stomach ulcer	0.0636099	0.00337133	0.123848
Genitourinary problems_Hip fracture_Osteoporosis	0.0635845	0	0.140614
Allergy_Hip fracture_Hypertension	0.0634764	0	0.134745
Diabetes_Dorsopathies_Cirrhosis of the liver	0.0634064	0.0110421	0.115771
Diabetes_Hip fracture_Hypertension	0.063257	0	0.139179
Allergy_Cirrhosis of the liver_Stomach ulcer	0.0630787	0.0151322	0.111025
Bowel disorder_Dorsopathies_Parkinson’s disease	0.0629949	0.00284485	0.123145
Cancer_Gallstones_Hypertension	0.0629542	0.000815191	0.125093
Cirrhosis of the liver_Paroxysmal disorders_Chronic skin disease	0.0629242	0.00289607	0.122952
Hypertension_Paroxysmal disorders_Stroke	0.0628098	0.00612055	0.119499
Cancer_Cardiovascular disease_Eye disease	0.0627912	0.010531	0.115051
Cancer_Dorsopathies_Parkinson’s disease	0.0627437	0	0.127241
High cholesterol level_Hip fracture_Hypertension	0.0626532	0.00784258	0.117464
Dorsopathies_Cirrhosis of the liver_Stomach ulcer	0.0625742	0.0147608	0.110388
Depression_Cirrhosis of the liver_Thyroid problems	0.0624641	0	0.140058
Arthropathies_Gallstones_Stomach ulcer	0.0624436	0	0.125052
Dorsopathies_Gallstones_Stomach ulcer	0.0624436	0	0.125052
Bowel disorder_Hypertension_Parkinson’s disease	0.0619982	0.00059809	0.123398
Allergy_Hypertension_Parkinson’s disease	0.0619448	0	0.134653
Allergy_Gallstones_Paroxysmal disorders	0.0618969	0	0.124108
Allergy_High cholesterol level_Cirrhosis of the liver	0.0618405	0.0135235	0.110158
Osteoporosis_Chronic skin disease_Stomach ulcer	0.0615801	0.00189558	0.121265
Cardiovascular disease_Gallstones_Stomach ulcer	0.0615476	0	0.127935
Eye disease_Genitourinary problems_Stomach ulcer	0.0614476	0.00191311	0.120982
Gallstones_Genitourinary problems_Thyroid problems	0.0612843	0.00472963	0.117839
Chronic fatigue_High cholesterol level_Parkinson’s disease	0.0612317	0	0.12392
Chronic fatigue_Hip fracture_Hypertension	0.0611811	0	0.137271
Genitourinary problems_Parkinson’s disease_Paroxysmal disorders	0.0611706	0	0.127367
Cardiovascular disease_Chronic fatigue_Parkinson’s disease	0.0610975	0	0.127276
Allergy_Cancer_Cirrhosis of the liver	0.0608698	0.00186988	0.11987
Dorsopathies_Kidney disease_Stomach ulcer	0.0607917	0.0116544	0.109929
Cardiovascular disease_Paroxysmal disorders_Stroke	0.0604432	0.00570115	0.115185
Arthropathies_Diabetes_Cirrhosis of the liver	0.0602056	0.00914369	0.111267
Respiratory disease_Chronic fatigue_Cirrhosis of the liver	0.0601737	0.00780976	0.112538
Diabetes_Chronic fatigue_Stroke	0.0600919	0.00220237	0.117981
Respiratory disease_Depression_Cirrhosis of the liver	0.0597981	0.000108521	0.119488
Bowel disorder_Cardiovascular disease_Cirrhosis of the liver	0.0594545	0	0.145807
Cancer_Diabetes_Osteoporosis	0.059402	0	0.120466
Genitourinary problems_High cholesterol level_Parkinson’s disease	0.0592603	0.0026691	0.115852
Allergy_Eye disease_Gallstones	0.0592114	0	0.127179
High cholesterol level_Parkinson’s disease_Paroxysmal disorders	0.0590428	0	0.120885
Arthropathies_Paroxysmal disorders_Stroke	0.0590153	0.0131376	0.104893
Bowel disorder_Cancer_Parkinson’s disease	0.0589761	0	0.120089
Cancer_Hypertension_Parkinson’s disease	0.0589761	0	0.120089
Eye disease_Hip fracture_Osteoporosis	0.0589071	0	0.129019
Allergy_Gallstones_Thyroid problems	0.0587784	0	0.125544
Allergy_Chronic fatigue_Hip fracture	0.0586588	0	0.140128
Bowel disorder_Depression_Cirrhosis of the liver	0.0586325	0.00966574	0.107599
Dorsopathies_Osteoporosis_Stroke	0.0584072	0.00363001	0.113184
Cirrhosis of the liver_Osteoporosis_Paroxysmal disorders	0.0583138	0	0.125849
Respiratory disease_Kidney disease_Thyroid problems	0.058284	0	0.119394
Arthropathies_Cirrhosis of the liver_Chronic skin disease	0.0581834	0	0.116904
Diabetes_High cholesterol level_Parkinson’s disease	0.0580092	0.00136701	0.114651
Cancer_Respiratory disease_Osteoporosis	0.0579903	0.00065952	0.115321
Genitourinary problems_Cirrhosis of the liver_Osteoporosis	0.0578982	0	0.125295
Cardiovascular disease_Depression_Kidney disease	0.0577165	0	0.125086
Respiratory disease_Gallstones_Paroxysmal disorders	0.0576826	0	0.124852
Cancer_Depression_Eye disease	0.0576411	0.00907458	0.106208
Diabetes_Osteoporosis_Chronic skin disease	0.0572746	0	0.116149
Depression_Cirrhosis of the liver_Osteoporosis	0.0566462	0	0.134627
Cancer_Depression_Cirrhosis of the liver	0.0565353	0	0.132904
Eye disease_Gallstones_Genitourinary problems	0.0563091	0	0.122419
Respiratory disease_Cardiovascular disease_Parkinson’s disease	0.0560054	0	0.115582
Depression_Kidney disease_Stomach ulcer	0.0558786	0.00758986	0.104167
Bowel disorder_Gallstones_Stomach ulcer	0.0557552	0	0.120044
Respiratory disease_Cardiovascular disease_Kidney disease	0.055724	0	0.121351
Cancer_Diabetes_Thyroid problems	0.0556041	0.00518248	0.106026
Cancer_Hypertension_Kidney disease	0.0555076	0.00115066	0.109865
Genitourinary problems_Paroxysmal disorders_Stroke	0.0551427	0	0.110322
Diabetes_Genitourinary problems_Hip fracture	0.0550378	0	0.12918
Cardiovascular disease_Stroke_Thyroid problems	0.0549525	0.00273034	0.107175
Cancer_Respiratory disease_Chronic skin disease	0.0548968	0	0.113332
Diabetes_Chronic fatigue_Gallstones	0.0548164	0	0.122465
Cancer_Paroxysmal disorders_Stomach ulcer	0.0547112	0.0119354	0.097487
Respiratory disease_Cirrhosis of the liver_Chronic skin disease	0.0545352	0	0.112101
Arthropathies_Kidney disease_Osteoporosis	0.0545004	0.00422332	0.104778
Bowel disorder_Genitourinary problems_Parkinson’s disease	0.0544677	0	0.114048
Bowel disorder_Dorsopathies_Hip fracture	0.0544267	0	0.113144
Arthropathies_Gallstones_Cirrhosis of the liver	0.0544102	0.00244227	0.106378
Respiratory disease_Chronic fatigue_Kidney disease	0.0541355	0	0.110576
Cancer_Dorsopathies_Kidney disease	0.0540839	0.000201529	0.107966
Arthropathies_Gallstones_Thyroid problems	0.0538782	0.00289093	0.104866
Arthropathies_Gallstones_Hip fracture	0.05366	0	0.122873
Diabetes_Genitourinary problems_Cirrhosis of the liver	0.053541	0	0.107293
Bowel disorder_Depression_Gallstones	0.0534611	0	0.119895
Dorsopathies_Kidney disease_Osteoporosis	0.0534607	0.00382408	0.103097
Cardiovascular disease_Eye disease_Parkinson’s disease	0.053397	0	0.110281
Eye disease_High cholesterol level_Parkinson’s disease	0.0533814	0	0.110249
Cardiovascular disease_Genitourinary problems_Hip fracture	0.0533156	0	0.115609
Eye disease_Hypertension_Kidney disease	0.0531013	0.0121081	0.0940944
Cancer_Chronic skin disease_Thyroid problems	0.0529628	0	0.114989
Cardiovascular disease_Chronic fatigue_Gallstones	0.052863	0	0.11679
Dorsopathies_Hip fracture_Parkinson’s disease	0.0526087	0	0.126825
Chronic fatigue_Hip fracture_Parkinson’s disease	0.0526087	0	0.126825
Genitourinary problems_Hip fracture_Parkinson’s disease	0.0526087	0	0.126825
Hip fracture_Hypertension_Parkinson’s disease	0.0526087	0	0.126825
Eye disease_Hip fracture_Hypertension	0.0525134	0	0.118668
Bowel disorder_Cardiovascular disease_Gallstones	0.0524032	0	0.11633
Bowel disorder_Parkinson’s disease_Paroxysmal disorders	0.0523746	0	0.110348
Cardiovascular disease_Parkinson’s disease_Stroke	0.0522622	0	0.105278
Dorsopathies_Parkinson’s disease_Stroke	0.0522622	0	0.105278
Bowel disorder_Chronic fatigue_Parkinson’s disease	0.0522329	0	0.108562
Chronic fatigue_Gallstones_Osteoporosis	0.0522277	0	0.126038
Respiratory disease_Gallstones_Stomach ulcer	0.0520502	0	0.115776
Cancer_Dorsopathies_Hip fracture	0.0518497	0	0.111822
Allergy_Chronic fatigue_Parkinson’s disease	0.0517068	0	0.122096
Bowel disorder_Cancer_Eye disease	0.0516033	0.00739945	0.0958071
Arthropathies_Respiratory disease_Parkinson’s disease	0.0515974	0.00284343	0.100351
Diabetes_Chronic fatigue_Cirrhosis of the liver	0.0514939	0.00251819	0.10047
Cancer_Cardiovascular disease_Parkinson’s disease	0.0513779	0	0.110649
Cancer_Genitourinary problems_Parkinson’s disease	0.0513779	0	0.110649
Cancer_Dorsopathies_Gallstones	0.0513587	0.00190603	0.100811
Dorsopathies_Gallstones_Cirrhosis of the liver	0.0512937	0.000448657	0.102139
Bowel disorder_Kidney disease_Cirrhosis of the liver	0.0510001	0	0.109656
Cardiovascular disease_Diabetes_Cirrhosis of the liver	0.0507756	0	0.106828
Arthropathies_Depression_Hip fracture	0.0507729	0.0109895	0.0905564
Cancer_Cirrhosis of the liver_Paroxysmal disorders	0.0506912	0	0.106151
High cholesterol level_Cirrhosis of the liver_Chronic skin disease	0.0505911	0.00520933	0.0959729
Bowel disorder_Genitourinary problems_Kidney disease	0.0505501	0.00089158	0.100209
Chronic fatigue_Gallstones_Chronic skin disease	0.0504982	0.00277558	0.0982208
High cholesterol level_Cirrhosis of the liver_Stomach ulcer	0.0501285	0.00567358	0.0945835
Eye disease_Osteoporosis_Stomach ulcer	0.0497126	0.00489499	0.0945302
Arthropathies_Diabetes_Hip fracture	0.0497075	0	0.116223
Cirrhosis of the liver_Paroxysmal disorders_Stomach ulcer	0.0495128	0.0063519	0.0926737
Cancer_Kidney disease_Paroxysmal disorders	0.0494633	0	0.101235
Allergy_Bowel disorder_Gallstones	0.0493626	0.000351416	0.0983737
Depression_Genitourinary problems_Parkinson’s disease	0.0492232	0.00120298	0.0972434
Depression_Hypertension_Kidney disease	0.0491954	0	0.100151
Dorsopathies_Hip fracture_Thyroid problems	0.049124	0	0.099751
Respiratory disease_Gallstones_Thyroid problems	0.0491016	0	0.102454
Hypertension_Kidney disease_Osteoporosis	0.0490853	0	0.0983085
Genitourinary problems_Cirrhosis of the liver_Thyroid problems	0.0489298	0	0.106256
Chronic fatigue_Cirrhosis of the liver_Chronic skin disease	0.0488895	0.0021557	0.0956233
Respiratory disease_Chronic fatigue_Parkinson’s disease	0.0486937	0	0.0979227
Allergy_Osteoporosis_Parkinson’s disease	0.0486169	0	0.118745
Dorsopathies_Gallstones_Chronic skin disease	0.0484842	0.00254479	0.0944237
Genitourinary problems_Cirrhosis of the liver_Stomach ulcer	0.0484332	0.00273361	0.0941327
Allergy_Kidney disease_Cirrhosis of the liver	0.0483919	0	0.106825
Kidney disease_Cirrhosis of the liver_Paroxysmal disorders	0.0483919	0	0.106825
Kidney disease_Cirrhosis of the liver_Thyroid problems	0.0483919	0	0.106825
Genitourinary problems_High cholesterol level_Hip fracture	0.0483185	0	0.115848
Respiratory disease_Genitourinary problems_Hip fracture	0.0482286	0	0.0988533
Osteoporosis_Stomach ulcer_Thyroid problems	0.0482123	0	0.0990296
Bowel disorder_Gallstones_Thyroid problems	0.0481976	0	0.100751
Cardiovascular disease_Eye disease_Chronic skin disease	0.0481548	0	0.0977223
Bowel disorder_Diabetes_Chronic skin disease	0.0480177	0	0.104025
Cancer_Chronic skin disease_Stomach ulcer	0.0478511	0	0.0986058
Cancer_Diabetes_Stomach ulcer	0.0478383	0	0.0977194
Bowel disorder_Cardiovascular disease_Kidney disease	0.0477326	0.0036473	0.091818
Diabetes_Gallstones_High cholesterol level	0.047557	0.00753767	0.0875764
Respiratory disease_Cirrhosis of the liver_Stomach ulcer	0.0473191	0.00416843	0.0904697
Cancer_Hypertension_Cirrhosis of the liver	0.0469739	0	0.101449
Arthropathies_Kidney disease_Cirrhosis of the liver	0.0467737	0	0.108246
Depression_Eye disease_Stomach ulcer	0.0467507	0	0.0950777
Cardiovascular disease_Diabetes_Parkinson’s disease	0.0464884	0	0.0993303
Gallstones_Hypertension_Cirrhosis of the liver	0.0462888	0	0.0931936
Eye disease_Chronic fatigue_Hip fracture	0.0462843	0	0.111184
Dorsopathies_Parkinson’s disease_Thyroid problems	0.046284	0	0.109126
Respiratory disease_Cirrhosis of the liver_Osteoporosis	0.0462482	0	0.1106
Cardiovascular disease_Gallstones_Paroxysmal disorders	0.0461733	0	0.105326
Gallstones_Genitourinary problems_Osteoporosis	0.0461727	0	0.111075
Gallstones_Paroxysmal disorders_Thyroid problems	0.0461419	0	0.0939865
Cancer_Chronic fatigue_Parkinson’s disease	0.046121	0	0.101809
Hip fracture_Hypertension_Paroxysmal disorders	0.0461198	0	0.0977302
Arthropathies_Parkinson’s disease_Thyroid problems	0.0458136	0	0.108648
Bowel disorder_Respiratory disease_Parkinson’s disease	0.0457294	0	0.0954717
Cardiovascular disease_Osteoporosis_Parkinson’s disease	0.045641	0	0.0995977
Allergy_Kidney disease_Stomach ulcer	0.0455684	0.00252378	0.0886131
Cancer_Respiratory disease_Stomach ulcer	0.0455089	0	0.095142
Dorsopathies_Paroxysmal disorders_Stroke	0.0454697	0	0.0952259
Cancer_Osteoporosis_Stomach ulcer	0.0453862	0	0.0947804
Cardiovascular disease_Eye disease_Cirrhosis of the liver	0.045332	0	0.128457
Cardiovascular disease_Kidney disease_Thyroid problems	0.0444871	0.00172707	0.0872472
Respiratory disease_Hip fracture_Hypertension	0.0444542	0	0.0946816
Chronic fatigue_Stroke_Thyroid problems	0.0442938	0	0.0958029
Diabetes_Dorsopathies_Stroke	0.0441004	0.00412498	0.0840758
Cancer_Gallstones_Paroxysmal disorders	0.0440759	0	0.0914186
Cancer_Cirrhosis of the liver_Osteoporosis	0.0437875	0	0.11272
Cancer_Osteoporosis_Paroxysmal disorders	0.043435	0	0.08743
Allergy_Diabetes_Gallstones	0.0431593	0	0.108797
Bowel disorder_Cirrhosis of the liver_Stomach ulcer	0.0430881	0.00391118	0.0822649
Bowel disorder_Cancer_Gallstones	0.0429122	0	0.0895071
Arthropathies_Gallstones_Chronic skin disease	0.0428375	0.000259076	0.0854158
Diabetes_Eye disease_Hip fracture	0.0425992	0	0.106506
Diabetes_Eye disease_Gallstones	0.0423768	0	0.107501
Respiratory disease_Kidney disease_Stomach ulcer	0.0423116	0.00527248	0.0793507
Respiratory disease_Cardiovascular disease_Gallstones	0.0423076	0	0.103092
Gallstones_Genitourinary problems_Chronic skin disease	0.0422856	0	0.0870021
High cholesterol level_Hip fracture_Osteoporosis	0.0421502	0	0.0899958
Diabetes_Parkinson’s disease_Paroxysmal disorders	0.0420295	0	0.0941444
Bowel disorder_Chronic fatigue_Hip fracture	0.0419901	0	0.089974
Cardiovascular disease_Cirrhosis of the liver_Paroxysmal disorders	0.0418535	0.00194498	0.081762
Diabetes_Dorsopathies_Hip fracture	0.0416275	0	0.105407
Hypertension_Parkinson’s disease_Stroke	0.0415002	0	0.0901366
Chronic fatigue_Paroxysmal disorders_Stroke	0.0414932	0	0.0905342
Allergy_Gallstones_Osteoporosis	0.0414469	0	0.105992
Bowel disorder_High cholesterol level_Kidney disease	0.0412169	0.00169718	0.0807366
Respiratory disease_Cardiovascular disease_Hip fracture	0.0406453	0	0.090315
Arthropathies_Hip fracture_Thyroid problems	0.0406099	0	0.0843292
Chronic fatigue_Hip fracture_Paroxysmal disorders	0.0404773	0	0.0878461
Eye disease_Genitourinary problems_Hip fracture	0.0403871	0	0.103296
Diabetes_Cirrhosis of the liver_Stomach ulcer	0.0403335	0	0.0839126
Diabetes_Parkinson’s disease_Thyroid problems	0.0403125	0	0.10215
Allergy_Eye disease_Hip fracture	0.0403064	0	0.103895
Chronic fatigue_High cholesterol level_Hip fracture	0.040167	0	0.096891
Diabetes_Chronic fatigue_Hip fracture	0.0399239	0	0.103616
Chronic fatigue_Hip fracture_Osteoporosis	0.0399239	0	0.103616
Allergy_Gallstones_Hip fracture	0.0396966	0	0.103274
Dorsopathies_Gallstones_Hip fracture	0.0396966	0	0.103274
Eye disease_Gallstones_Hip fracture	0.0396966	0	0.103274
Gallstones_Hip fracture_Hypertension	0.0396966	0	0.103274
Depression_Dorsopathies_Hip fracture	0.039531	0.00311957	0.0759423
Bowel disorder_Cancer_Hip fracture	0.0394938	0	0.0943643
Depression_Gallstones_Stomach ulcer	0.0392739	0	0.0951228
Cancer_Osteoporosis_Chronic skin disease	0.0392307	0	0.0864655
Arthropathies_Respiratory disease_Hip fracture	0.0391865	0.00518555	0.0731874
Allergy_Cardiovascular disease_Cirrhosis of the liver	0.0386591	0	0.0783295
Arthropathies_Parkinson’s disease_Chronic skin disease	0.0386424	0	0.0994675
Cancer_Cardiovascular disease_Chronic skin disease	0.0385476	0	0.0865643
Cancer_Parkinson’s disease_Paroxysmal disorders	0.0385228	0	0.0921828
Arthropathies_Kidney disease_Stomach ulcer	0.0384437	0.00358637	0.073301
Hypertension_Cirrhosis of the liver_Osteoporosis	0.0384405	0	0.0855291
Bowel disorder_Osteoporosis_Stroke	0.0383888	0	0.0868914
Respiratory disease_Hip fracture_Paroxysmal disorders	0.0382587	0	0.0850516
Cancer_Gallstones_Thyroid problems	0.0382212	0	0.0839367
Depression_Dorsopathies_Parkinson’s disease	0.0380647	0	0.0792417
High cholesterol level_Osteoporosis_Parkinson’s disease	0.0378426	0	0.0889869
Allergy_Gallstones_Stomach ulcer	0.0377826	0	0.0780296
Cancer_Paroxysmal disorders_Stroke	0.0377397	0	0.0859982
Eye disease_Genitourinary problems_Kidney disease	0.0376319	0.00330248	0.0719614
Allergy_Gallstones_Chronic skin disease	0.0374589	0	0.0780073
Osteoporosis_Parkinson’s disease_Paroxysmal disorders	0.037439	0	0.0885729
Bowel disorder_Cancer_Kidney disease	0.0374288	0	0.0797777
Eye disease_Parkinson’s disease_Paroxysmal disorders	0.0372995	0	0.0884278
Cancer_Cirrhosis of the liver_Chronic skin disease	0.0372806	0	0.0814693
Bowel disorder_Paroxysmal disorders_Stroke	0.0372028	0	0.0849898
Allergy_Diabetes_Cirrhosis of the liver	0.0368703	0	0.0759133
Respiratory disease_Cirrhosis of the liver_Thyroid problems	0.0367117	0	0.0800253
Allergy_Cancer_Gallstones	0.0366233	0	0.0815554
Depression_Diabetes_Kidney disease	0.0362737	0	0.0827625
Bowel disorder_Respiratory disease_Hip fracture	0.0361901	0	0.0828065
Bowel disorder_Hip fracture_Paroxysmal disorders	0.0361901	0	0.0828065
Respiratory disease_Chronic fatigue_Hip fracture	0.0361901	0	0.0828065
Respiratory disease_Parkinson’s disease_Paroxysmal disorders	0.0361893	0	0.0833002
Respiratory disease_Hypertension_Parkinson’s disease	0.0358498	0	0.0808051
Gallstones_Hypertension_Osteoporosis	0.0358042	0	0.0975687
Allergy_High cholesterol level_Hip fracture	0.0356526	0	0.0916194
Cancer_High cholesterol level_Cirrhosis of the liver	0.035644	0	0.0850395
Cancer_Cardiovascular disease_Kidney disease	0.0356304	0	0.0759884
Cancer_Gallstones_Genitourinary problems	0.0356294	0	0.0799795
Arthropathies_Bowel disorder_Parkinson’s disease	0.0356258	0	0.0781915
Eye disease_Gallstones_Osteoporosis	0.0355854	0	0.0973333
Cardiovascular disease_Gallstones_Thyroid problems	0.0355548	0	0.076679
Diabetes_Gallstones_Genitourinary problems	0.0353446	0	0.0972794
Cirrhosis of the liver_Osteoporosis_Chronic skin disease	0.0352863	0	0.0884798
Eye disease_Cirrhosis of the liver_Osteoporosis	0.035264	0	0.0884393
Kidney disease_Stomach ulcer_Thyroid problems	0.0352549	0	0.0732554
Respiratory disease_High cholesterol level_Parkinson’s disease	0.0352199	0	0.0827896
Depression_Hypertension_Parkinson’s disease	0.0349749	0	0.0757026
Cancer_Depression_Gallstones	0.0349743	0	0.0785782
Cancer_Chronic fatigue_Gallstones	0.0349743	0	0.0785782
Diabetes_Stroke_Thyroid problems	0.0349238	0	0.0820993
Cardiovascular disease_Cirrhosis of the liver_Stomach ulcer	0.0348342	0	0.0728419
Genitourinary problems_Kidney disease_Osteoporosis	0.0347754	0.00503236	0.0645185
Bowel disorder_Depression_Kidney disease	0.0347284	0	0.0721459
Respiratory disease_Paroxysmal disorders_Stroke	0.0346587	0	0.081639
Eye disease_Genitourinary problems_Cirrhosis of the liver	0.0346494	0	0.0873913
High cholesterol level_Stroke_Thyroid problems	0.0345977	0	0.072443
Respiratory disease_Parkinson’s disease_Stroke	0.0344969	0	0.0814438
Cardiovascular disease_Gallstones_Hypertension	0.0342748	0	0.0738732
Chronic fatigue_Cirrhosis of the liver_Stomach ulcer	0.0342033	0.00217799	0.0662286
Eye disease_Paroxysmal disorders_Stomach ulcer	0.0340106	0	0.0807603
Gallstones_Stomach ulcer_Thyroid problems	0.0339317	0	0.0736285
Depression_Hip fracture_Hypertension	0.0337889	0	0.0680166
Eye disease_Gallstones_High cholesterol level	0.0336661	0	0.0674622
Cancer_Hip fracture_Hypertension	0.0336132	0	0.0817992
Cancer_Hip fracture_Paroxysmal disorders	0.0336132	0	0.0817992
Depression_Osteoporosis_Stroke	0.0334404	0	0.081041
Allergy_Hip fracture_Osteoporosis	0.03342	0	0.0949922
Respiratory disease_Genitourinary problems_Parkinson’s disease	0.0332646	0	0.0788462
Cardiovascular disease_Chronic fatigue_Cirrhosis of the liver	0.0331803	0	0.0807649
Arthropathies_Bowel disorder_Hip fracture	0.0331694	0	0.0745724
Bowel disorder_Respiratory disease_Kidney disease	0.0331081	0	0.068032
Diabetes_Cirrhosis of the liver_Thyroid problems	0.0330595	0	0.0739547
Allergy_Depression_Parkinson’s disease	0.0330085	0	0.0753963
Cardiovascular disease_Chronic fatigue_Hip fracture	0.0329386	0	0.0782682
Diabetes_Genitourinary problems_Kidney disease	0.0329258	0.00720836	0.0586431
Hypertension_Stroke_Thyroid problems	0.0328563	0	0.0705029
Allergy_Parkinson’s disease_Chronic skin disease	0.0328148	0	0.091388
Dorsopathies_Parkinson’s disease_Chronic skin disease	0.0328148	0	0.091388
Respiratory disease_Diabetes_Stroke	0.0324144	0	0.0660041
Hip fracture_Osteoporosis_Thyroid problems	0.0323948	0	0.0776337
Hip fracture_Paroxysmal disorders_Stroke	0.0321463	0	0.0766499
Cancer_Respiratory disease_Cirrhosis of the liver	0.0321368	0	0.0746179
Bowel disorder_Parkinson’s disease_Stroke	0.0320193	0	0.0787138
Parkinson’s disease_Paroxysmal disorders_Stroke	0.0320193	0	0.0787138
Kidney disease_Paroxysmal disorders_Stomach ulcer	0.0319981	0.00096418	0.063032
Cancer_High cholesterol level_Kidney disease	0.0319645	0	0.0742478
Diabetes_High cholesterol level_Hip fracture	0.0319056	0	0.0765284
Respiratory disease_Eye disease_Hip fracture	0.0317664	0	0.0669229
Bowel disorder_Diabetes_Cirrhosis of the liver	0.0316894	0	0.0759285
Cardiovascular disease_Kidney disease_Stomach ulcer	0.0316007	0	0.0680505
Allergy_Diabetes_Hip fracture	0.0313514	0	0.0927902
Allergy_Gallstones_Parkinson’s disease	0.0313514	0	0.0927902
Allergy_Hip fracture_Parkinson’s disease	0.0313514	0	0.0927902
Arthropathies_Gallstones_Parkinson’s disease	0.0313514	0	0.0927902
Arthropathies_Hip fracture_Parkinson’s disease	0.0313514	0	0.0927902
Diabetes_Gallstones_Hip fracture	0.0313514	0	0.0927902
Diabetes_Gallstones_Osteoporosis	0.0313514	0	0.0927902
Diabetes_Gallstones_Parkinson’s disease	0.0313514	0	0.0927902
Diabetes_Hip fracture_Parkinson’s disease	0.0313514	0	0.0927902
Dorsopathies_Gallstones_Parkinson’s disease	0.0313514	0	0.0927902
Eye disease_Gallstones_Parkinson’s disease	0.0313514	0	0.0927902
Eye disease_Hip fracture_Parkinson’s disease	0.0313514	0	0.0927902
Chronic fatigue_Gallstones_Hip fracture	0.0313514	0	0.0927902
Chronic fatigue_Gallstones_Parkinson’s disease	0.0313514	0	0.0927902
Gallstones_Genitourinary problems_Hip fracture	0.0313514	0	0.0927902
Gallstones_Genitourinary problems_Parkinson’s disease	0.0313514	0	0.0927902
Gallstones_Hip fracture_Osteoporosis	0.0313514	0	0.0927902
Gallstones_Hip fracture_Parkinson’s disease	0.0313514	0	0.0927902
Gallstones_Hypertension_Parkinson’s disease	0.0313514	0	0.0927902
Gallstones_Osteoporosis_Parkinson’s disease	0.0313514	0	0.0927902
Hip fracture_Osteoporosis_Parkinson’s disease	0.0313514	0	0.0927902
Depression_High cholesterol level_Cirrhosis of the liver	0.0311842	0	0.0672305
Depression_Gallstones_Thyroid problems	0.0311263	0	0.0728718
Respiratory disease_Gallstones_Cirrhosis of the liver	0.0307493	0	0.0722895
Bowel disorder_Eye disease_Gallstones	0.0306997	0.00133263	0.0600669
High cholesterol level_Cirrhosis of the liver_Thyroid problems	0.0306636	0.00278251	0.0585447
Respiratory disease_Gallstones_Chronic skin disease	0.0306355	0	0.0695589
Allergy_High cholesterol level_Parkinson’s disease	0.0305934	0	0.0695045
Arthropathies_Cancer_Hip fracture	0.0305925	0	0.0737557
Cancer_Gallstones_High cholesterol level	0.0305717	0	0.0762072
Arthropathies_Stroke_Thyroid problems	0.0305354	0	0.0678511
Cirrhosis of the liver_Chronic skin disease_Stomach ulcer	0.0304927	0.00188844	0.059097
Bowel disorder_Hip fracture_Hypertension	0.0304481	0	0.0753824
Respiratory disease_Hypertension_Kidney disease	0.0304457	0.00269626	0.0581951
Depression_Eye disease_Parkinson’s disease	0.030389	0	0.0723513
Cardiovascular disease_Cirrhosis of the liver_Stroke	0.0303522	0	0.0772498
Chronic fatigue_Kidney disease_Stomach ulcer	0.0302611	0.000498597	0.0600235
Eye disease_High cholesterol level_Kidney disease	0.0301895	0	0.0606405
Bowel disorder_Kidney disease_Osteoporosis	0.030163	0	0.0748997
Genitourinary problems_Parkinson’s disease_Stroke	0.0300666	0	0.075162
Bowel disorder_Cardiovascular disease_Hip fracture	0.0298297	0	0.0747475
Cancer_Depression_Kidney disease	0.0298201	0	0.0718938
Cardiovascular disease_Hip fracture_Osteoporosis	0.0298179	0	0.0743021
Cardiovascular disease_Cirrhosis of the liver_Thyroid problems	0.0297928	0.00118135	0.0584043
Cancer_Genitourinary problems_Kidney disease	0.0297282	0	0.062713
Allergy_Parkinson’s disease_Thyroid problems	0.0297249	0	0.0879838
Diabetes_Parkinson’s disease_Chronic skin disease	0.0297249	0	0.0879838
Parkinson’s disease_Chronic skin disease_Thyroid problems	0.0297249	0	0.0879838
Cardiovascular disease_Diabetes_Hip fracture	0.0295835	0	0.0740636
Respiratory disease_Depression_Hip fracture	0.0295573	0	0.060273
Cardiovascular disease_Kidney disease_Paroxysmal disorders	0.0295341	0	0.0625573
Bowel disorder_Gallstones_Chronic skin disease	0.0294878	0	0.0634977
Allergy_Gallstones_Cirrhosis of the liver	0.0293405	0	0.0719411
Cancer_Gallstones_Cirrhosis of the liver	0.0293405	0	0.0719411
Gallstones_Cirrhosis of the liver_Thyroid problems	0.0293405	0	0.0719411
Cardiovascular disease_Genitourinary problems_Cirrhosis of the liver	0.029278	0	0.0652917
Cancer_Eye disease_Chronic skin disease	0.0290649	0.00400084	0.054129
Respiratory disease_Hip fracture_Osteoporosis	0.0290487	0	0.0626034
Cirrhosis of the liver_Stomach ulcer_Thyroid problems	0.0288733	0	0.0590301
Cancer_Respiratory disease_Parkinson’s disease	0.0288555	0	0.0730965
Bowel disorder_Diabetes_Stroke	0.0285333	0	0.0639711
Arthropathies_Parkinson’s disease_Stroke	0.0285274	0	0.0609611
Arthropathies_Diabetes_Kidney disease	0.0283739	0.00265952	0.0540884
Respiratory disease_Eye disease_Cirrhosis of the liver	0.0282128	0	0.0779419
Cardiovascular disease_Hip fracture_Stroke	0.0282121	0	0.0720427
Arthropathies_Stomach ulcer_Stroke	0.0280573	0	0.0589898
Chronic fatigue_Kidney disease_Osteoporosis	0.0279555	0	0.0715018
Kidney disease_Osteoporosis_Paroxysmal disorders	0.0279555	0	0.0715018
Diabetes_Cirrhosis of the liver_Stroke	0.0278746	0	0.0745191
Depression_Chronic fatigue_Parkinson’s disease	0.0277607	0	0.0650741
Depression_Osteoporosis_Parkinson’s disease	0.0277091	0	0.0657694
Bowel disorder_Genitourinary problems_Hip fracture	0.0276177	0	0.0711021
Genitourinary problems_Hip fracture_Paroxysmal disorders	0.0276177	0	0.0711021
Chronic fatigue_Gallstones_Cirrhosis of the liver	0.0275054	0	0.0685565
Genitourinary problems_Osteoporosis_Stroke	0.0273006	0.000319044	0.0542821
Depression_Genitourinary problems_Hip fracture	0.0271481	0	0.0585689
Arthropathies_Depression_Parkinson’s disease	0.0270992	0	0.0651406
Cardiovascular disease_Depression_Gallstones	0.0269333	0	0.0797222
Depression_Gallstones_Chronic skin disease	0.026893	0	0.0622805
Bowel disorder_Hip fracture_Osteoporosis	0.026809	0	0.0662915
Respiratory disease_Stroke_Thyroid problems	0.0264711	0	0.0637904
Respiratory disease_Diabetes_Cirrhosis of the liver	0.0263965	0	0.0603516
Cardiovascular disease_Depression_Hip fracture	0.0263424	0	0.0566377
Allergy_Osteoporosis_Stroke	0.0262001	0	0.0707942
Depression_Hip fracture_Paroxysmal disorders	0.0261749	0	0.0525299
Cardiovascular disease_Chronic fatigue_Kidney disease	0.0261228	0	0.0716423
Cardiovascular disease_Depression_Parkinson’s disease	0.0260749	0	0.064063
Kidney disease_Chronic skin disease_Stomach ulcer	0.0258858	0	0.0574049
Hypertension_Cirrhosis of the liver_Stroke	0.0258436	0	0.0718997
Eye disease_Paroxysmal disorders_Stroke	0.0258002	0	0.0537553
Genitourinary problems_Stroke_Thyroid problems	0.0257941	0	0.0623797
Depression_High cholesterol level_Parkinson’s disease	0.0256952	0	0.0625681
Respiratory disease_High cholesterol level_Cirrhosis of the liver	0.0256599	0.00165498	0.0496647
Arthropathies_Cancer_Kidney disease	0.0253816	0	0.0605564
Respiratory disease_Eye disease_Gallstones	0.02537	0	0.0549496
Hip fracture_Hypertension_Stroke	0.0251915	0	0.0675579
Allergy_Eye disease_Cirrhosis of the liver	0.0251907	0	0.0745651
Eye disease_Cirrhosis of the liver_Paroxysmal disorders	0.0251907	0	0.0745651
Eye disease_Cirrhosis of the liver_Chronic skin disease	0.0251907	0	0.0745651
Kidney disease_Osteoporosis_Thyroid problems	0.0251703	0	0.0672235
Depression_Chronic fatigue_Hip fracture	0.0250201	0	0.0502811
Gallstones_High cholesterol level_Chronic skin disease	0.0249888	0	0.0598616
Respiratory disease_Hip fracture_Thyroid problems	0.0249723	0	0.059898
Bowel disorder_Kidney disease_Stomach ulcer	0.0249542	0	0.0532525
Arthropathies_Cancer_Parkinson’s disease	0.0248638	0	0.0618334
Bowel disorder_Osteoporosis_Parkinson’s disease	0.0248638	0	0.0618334
Cancer_Osteoporosis_Parkinson’s disease	0.0248638	0	0.0618334
Depression_Diabetes_Parkinson’s disease	0.0246708	0	0.0614888
High cholesterol level_Paroxysmal disorders_Stroke	0.0246153	0	0.0501931
Allergy_Cancer_Kidney disease	0.0245878	0	0.0586596
Gallstones_Chronic skin disease_Thyroid problems	0.0245556	0	0.0546257
Gallstones_High cholesterol level_Cirrhosis of the liver	0.0244868	0	0.0495211
Eye disease_Kidney disease_Osteoporosis	0.0244022	0	0.0493
Respiratory disease_Hip fracture_Stroke	0.0239326	0	0.0659203
Genitourinary problems_Hip fracture_Stroke	0.0239326	0	0.0659203
Gallstones_Hypertension_Stomach ulcer	0.0238316	0	0.0582345
Cancer_Cirrhosis of the liver_Stomach ulcer	0.0237332	0	0.0525251
Hypertension_Cirrhosis of the liver_Chronic skin disease	0.0236155	0	0.0492761
Eye disease_Stomach ulcer_Thyroid problems	0.0236019	0.000527544	0.0466763
High cholesterol level_Kidney disease_Stomach ulcer	0.0234308	0	0.0510912
High cholesterol level_Cirrhosis of the liver_Stroke	0.023366	0	0.0691647
Arthropathies_Hip fracture_Chronic skin disease	0.0233459	0	0.0540026
Cardiovascular disease_Kidney disease_Cirrhosis of the liver	0.023014	0	0.0681229
Allergy_Kidney disease_Chronic skin disease	0.0229155	0	0.052558
Cirrhosis of the liver_Chronic skin disease_Thyroid problems	0.0228824	0	0.0495149
Eye disease_Hypertension_Cirrhosis of the liver	0.0228813	0	0.0622517
Respiratory disease_Diabetes_Gallstones	0.0228332	0	0.0544868
Chronic fatigue_Osteoporosis_Stroke	0.0225624	0	0.0667496
Depression_Gallstones_Cirrhosis of the liver	0.0224889	0	0.0607435
Hypertension_Stomach ulcer_Stroke	0.0224689	0	0.049087
Cancer_Respiratory disease_Eye disease	0.0223976	0	0.0488792
Gallstones_High cholesterol level_Hip fracture	0.0223086	0	0.0541961
Gallstones_Hypertension_Chronic skin disease	0.0222132	0	0.0489945
Genitourinary problems_Kidney disease_Cirrhosis of the liver	0.0221974	0	0.0609168
Allergy_Cardiovascular disease_Parkinson’s disease	0.0220191	0	0.0571156
Respiratory disease_Kidney disease_Osteoporosis	0.0217087	0	0.0436391
Depression_Diabetes_Stroke	0.021553	0	0.0512575
Dorsopathies_Stroke_Thyroid problems	0.0214627	0	0.0504032
Depression_Parkinson’s disease_Paroxysmal disorders	0.0214356	0	0.0558437
Bowel disorder_Depression_Hip fracture	0.0213513	0	0.0452011
Hypertension_Osteoporosis_Stroke	0.0213481	0	0.0506555
Diabetes_Kidney disease_Paroxysmal disorders	0.0213468	0	0.0568815
Bowel disorder_Hip fracture_Parkinson’s disease	0.0212572	0	0.0629164
Bowel disorder_Hip fracture_Stroke	0.0212572	0	0.0629164
Cancer_Respiratory disease_Hip fracture	0.0212572	0	0.0629164
Cancer_Cardiovascular disease_Hip fracture	0.0212572	0	0.0629164
Cancer_Chronic fatigue_Hip fracture	0.0212572	0	0.0629164
Cancer_Genitourinary problems_Hip fracture	0.0212572	0	0.0629164
Cancer_Hip fracture_Parkinson’s disease	0.0212572	0	0.0629164
Cancer_Hip fracture_Stroke	0.0212572	0	0.0629164
Cancer_Parkinson’s disease_Stroke	0.0212572	0	0.0629164
Respiratory disease_Hip fracture_Parkinson’s disease	0.0212572	0	0.0629164
Cardiovascular disease_Hip fracture_Parkinson’s disease	0.0212572	0	0.0629164
Dorsopathies_Hip fracture_Stroke	0.0212572	0	0.0629164
Chronic fatigue_Hip fracture_Stroke	0.0212572	0	0.0629164
Chronic fatigue_Parkinson’s disease_Stroke	0.0212572	0	0.0629164
Hip fracture_Parkinson’s disease_Paroxysmal disorders	0.0212572	0	0.0629164
Hip fracture_Parkinson’s disease_Stroke	0.0212572	0	0.0629164
Chronic fatigue_Cirrhosis of the liver_Osteoporosis	0.0211638	0	0.0626428
Allergy_Kidney disease_Osteoporosis	0.0211515	0	0.0626067
Kidney disease_Cirrhosis of the liver_Osteoporosis	0.0211515	0	0.0626067
Eye disease_Genitourinary problems_Stroke	0.0211512	0	0.0462806
Cancer_Respiratory disease_Diabetes	0.0210575	0	0.0623324
Cancer_Diabetes_Chronic skin disease	0.0210575	0	0.0623324
Cardiovascular disease_Osteoporosis_Stroke	0.0208806	0	0.0457216
Diabetes_Gallstones_Thyroid problems	0.0207135	0	0.0479993
Osteoporosis_Stomach ulcer_Stroke	0.0206427	0	0.0496632
Diabetes_Chronic fatigue_Kidney disease	0.0205196	0	0.0515557
Respiratory disease_Cardiovascular disease_Cirrhosis of the liver	0.020493	0	0.0502599
Allergy_Bowel disorder_Parkinson’s disease	0.0203553	0	0.0547301
Allergy_Parkinson’s disease_Paroxysmal disorders	0.0203553	0	0.0547301
Bowel disorder_Depression_Parkinson’s disease	0.0203553	0	0.0547301
Osteoporosis_Paroxysmal disorders_Stroke	0.0202739	0	0.0466972
Dorsopathies_Parkinson’s disease_Stomach ulcer	0.0200302	0	0.0538788
Chronic fatigue_Parkinson’s disease_Stomach ulcer	0.0200302	0	0.0538788
Cancer_Diabetes_Kidney disease	0.0199173	0	0.0550072
Cancer_Gallstones_Chronic skin disease	0.0198559	0	0.0447416
Eye disease_Kidney disease_Thyroid problems	0.0198067	0	0.046521
Diabetes_Osteoporosis_Stroke	0.0197379	0	0.0457189
Allergy_Diabetes_Kidney disease	0.0196685	0	0.0509829
Dorsopathies_Eye disease_Stroke	0.0194892	0	0.0471561
Depression_Kidney disease_Chronic skin disease	0.0193974	0	0.0482327
Dorsopathies_Kidney disease_Chronic skin disease	0.0193974	0	0.0482327
Kidney disease_Chronic skin disease_Thyroid problems	0.0193974	0	0.0482327
Cancer_Kidney disease_Thyroid problems	0.01931	0	0.0452981
Cancer_Respiratory disease_Gallstones	0.019245	0	0.0569678
Allergy_Cardiovascular disease_Hip fracture	0.0191592	0	0.045939
Hypertension_Kidney disease_Stomach ulcer	0.019019	0	0.0416244
Diabetes_Stomach ulcer_Stroke	0.0189748	0	0.0397408
Allergy_Cardiovascular disease_Gallstones	0.0189111	0	0.0446072
Bowel disorder_Hip fracture_Thyroid problems	0.018855	0	0.054609
Eye disease_Chronic fatigue_Stroke	0.0188412	0	0.044262
Eye disease_Gallstones_Chronic skin disease	0.0187785	0	0.0446978
Cancer_Diabetes_Eye disease	0.0187784	0	0.0527451
Cancer_Gallstones_Stomach ulcer	0.018542	0	0.0443474
Cardiovascular disease_Kidney disease_Chronic skin disease	0.0185287	0	0.045958
Cardiovascular disease_Gallstones_Osteoporosis	0.0184696	0	0.0441824
Cancer_Hip fracture_Osteoporosis	0.0182366	0	0.0539702
Cancer_Hip fracture_Thyroid problems	0.0182366	0	0.0539702
Cardiovascular disease_Diabetes_Kidney disease	0.0179023	5.75642e-05	0.035747
Cancer_Diabetes_Cirrhosis of the liver	0.0177523	0	0.0525498
Allergy_Paroxysmal disorders_Stroke	0.0174022	0	0.0409234
Depression_Paroxysmal disorders_Stroke	0.017382	0	0.0384955
Cancer_Eye disease_Parkinson’s disease	0.0172684	0	0.0511109
Allergy_Cancer_Parkinson’s disease	0.0172655	0	0.0511025
Bowel disorder_Diabetes_Parkinson’s disease	0.0172655	0	0.0511025
Bowel disorder_Eye disease_Parkinson’s disease	0.0172655	0	0.0511025
Bowel disorder_High cholesterol level_Parkinson’s disease	0.0172655	0	0.0511025
Cancer_Depression_Parkinson’s disease	0.0172655	0	0.0511025
Cancer_Diabetes_Parkinson’s disease	0.0172655	0	0.0511025
Cancer_High cholesterol level_Parkinson’s disease	0.0172655	0	0.0511025
High cholesterol level_Kidney disease_Osteoporosis	0.0172186	0	0.037481
Cardiovascular disease_Cirrhosis of the liver_Chronic skin disease	0.0171445	0	0.0412844
Arthropathies_Parkinson’s disease_Stomach ulcer	0.0170081	0	0.0503352
High cholesterol level_Parkinson’s disease_Stomach ulcer	0.0170081	0	0.0503352
Parkinson’s disease_Paroxysmal disorders_Stomach ulcer	0.0170081	0	0.0503352
Eye disease_Gallstones_Paroxysmal disorders	0.0169339	0	0.041168
Cardiovascular disease_Eye disease_Stroke	0.0169168	0	0.0401889
Cardiovascular disease_Hip fracture_Thyroid problems	0.016816	0	0.0395942
Cancer_Eye disease_Thyroid problems	0.0167314	0	0.0408519
Bowel disorder_Eye disease_Stomach ulcer	0.0166829	0	0.0372614
Cardiovascular disease_Cirrhosis of the liver_Osteoporosis	0.0166164	0	0.0401786
Depression_Hip fracture_Stomach ulcer	0.0166141	0	0.040672
Eye disease_High cholesterol level_Stroke	0.0165586	0	0.0397278
Cancer_Eye disease_Stroke	0.0164825	0	0.0408509
Cancer_Stroke_Thyroid problems	0.0161432	0	0.0469411
Dorsopathies_Stomach ulcer_Stroke	0.0159889	0	0.0359127
Genitourinary problems_Parkinson’s disease_Thyroid problems	0.0159163	0	0.0391465
Bowel disorder_Parkinson’s disease_Stomach ulcer	0.0158772	0	0.0417597
Cardiovascular disease_Parkinson’s disease_Stomach ulcer	0.0158772	0	0.0417597
Hypertension_Parkinson’s disease_Stomach ulcer	0.0158772	0	0.0417597
Dorsopathies_Hip fracture_Stomach ulcer	0.0157757	0	0.0380943
Depression_Stroke_Thyroid problems	0.0157091	0	0.0464952
Allergy_Bowel disorder_Hip fracture	0.0154987	0	0.0458794
Hip fracture_Osteoporosis_Paroxysmal disorders	0.0154661	0	0.0351719
Eye disease_Gallstones_Thyroid problems	0.0152594	0	0.0377371
Bowel disorder_Eye disease_Hip fracture	0.0149329	0	0.0358589
Depression_Eye disease_Hip fracture	0.0149329	0	0.0358589
Allergy_Eye disease_Kidney disease	0.0148806	0	0.0372912
Eye disease_Hip fracture_Thyroid problems	0.0147681	0	0.0425476
Allergy_Eye disease_Stroke	0.0147601	0	0.037704
Cancer_Chronic fatigue_Kidney disease	0.0147537	0	0.0401984
Paroxysmal disorders_Stomach ulcer_Stroke	0.0147078	0	0.0389252
Eye disease_Chronic skin disease_Stroke	0.0145012	0	0.031554
Paroxysmal disorders_Chronic skin disease_Stroke	0.0145012	0	0.031554
Allergy_Hip fracture_Paroxysmal disorders	0.0144245	0	0.0389835
Gallstones_Osteoporosis_Thyroid problems	0.0143296	0	0.0350635
Diabetes_Gallstones_Paroxysmal disorders	0.014251	0	0.0329095
Gallstones_High cholesterol level_Osteoporosis	0.0141452	0	0.0324113
Cardiovascular disease_Kidney disease_Stroke	0.0140409	0	0.0360965
Dorsopathies_Kidney disease_Stroke	0.0140409	0	0.0360965
Paroxysmal disorders_Stroke_Thyroid problems	0.0140409	0	0.0360964
Gallstones_Hip fracture_Chronic skin disease	0.0139634	0	0.0413331
High cholesterol level_Hip fracture_Chronic skin disease	0.0139634	0	0.0413331
Genitourinary problems_Hip fracture_Thyroid problems	0.0138361	0	0.0358487
Cancer_Osteoporosis_Stroke	0.0137578	0	0.0333981
Cardiovascular disease_Hip fracture_Stomach ulcer	0.0137071	0	0.0356529
Hip fracture_Stomach ulcer_Thyroid problems	0.0137071	0	0.0356529
Depression_Diabetes_Cirrhosis of the liver	0.0135794	0	0.0401815
Cancer_Eye disease_Gallstones	0.0135717	0	0.0324363
High cholesterol level_Osteoporosis_Stroke	0.01357	0	0.0342147
Bowel disorder_Gallstones_Osteoporosis	0.0135566	0	0.0342345
Allergy_Respiratory disease_Hip fracture	0.0134843	0	0.0351011
Depression_High cholesterol level_Hip fracture	0.013478	0	0.032307
Bowel disorder_Stomach ulcer_Stroke	0.0133495	0	0.0325887
Genitourinary problems_Stomach ulcer_Stroke	0.0133495	0	0.0325887
Gallstones_Paroxysmal disorders_Chronic skin disease	0.0131256	0	0.0337898
Allergy_Hip fracture_Stomach ulcer	0.0128827	0	0.0344669
Arthropathies_Hip fracture_Stomach ulcer	0.0128827	0	0.0344669
Respiratory disease_Hip fracture_Stomach ulcer	0.0128827	0	0.0344669
Diabetes_Eye disease_Kidney disease	0.012872	0	0.0259352
Cancer_Parkinson’s disease_Stomach ulcer	0.0128551	0	0.0380502
Genitourinary problems_Parkinson’s disease_Stomach ulcer	0.0128551	0	0.0380502
Depression_Diabetes_Gallstones	0.0124397	0	0.030756
Respiratory disease_Kidney disease_Chronic skin disease	0.0124297	0	0.0296775
Chronic fatigue_Kidney disease_Chronic skin disease	0.0124297	0	0.0296775
Kidney disease_Paroxysmal disorders_Chronic skin disease	0.0124297	0	0.0296775
Depression_Hip fracture_Osteoporosis	0.0123829	0	0.0307733
Allergy_Cancer_Hip fracture	0.0123559	0	0.0365769
Respiratory disease_Eye disease_Kidney disease	0.01225	0	0.0292302
Arthropathies_Eye disease_Stroke	0.0121187	0	0.0262634
Dorsopathies_Gallstones_Stroke	0.0120784	0	0.0321013
Gallstones_Genitourinary problems_Stroke	0.0120784	0	0.0321013
Gallstones_High cholesterol level_Stroke	0.0120735	0	0.032096
Cancer_Respiratory disease_Kidney disease	0.0120474	0	0.0356537
Cancer_Kidney disease_Stomach ulcer	0.0120472	0	0.035653
Hip fracture_Hypertension_Thyroid problems	0.0120423	0	0.0333101
Respiratory disease_Parkinson’s disease_Chronic skin disease	0.0120073	0	0.0305099
Chronic fatigue_Parkinson’s disease_Chronic skin disease	0.0120073	0	0.0305099
Genitourinary problems_Parkinson’s disease_Chronic skin disease	0.0120073	0	0.0305099
Depression_Cirrhosis of the liver_Stomach ulcer	0.0120065	0	0.0263331
Bowel disorder_Eye disease_Kidney disease	0.0116813	0	0.0295556
Gallstones_Hypertension_Stroke	0.0116394	0	0.0316435
High cholesterol level_Kidney disease_Chronic skin disease	0.011561	0	0.0263427
Depression_Hip fracture_Thyroid problems	0.0114324	0	0.0326662
Allergy_Hip fracture_Thyroid problems	0.0114239	0	0.0326567
Respiratory disease_Cirrhosis of the liver_Parkinson’s disease	0.0113951	0	0.0295399
Arthropathies_Chronic skin disease_Stroke	0.0113887	0	0.0256731
Respiratory disease_Diabetes_Hip fracture	0.0112478	0	0.0288517
Respiratory disease_Parkinson’s disease_Thyroid problems	0.0112324	0	0.0323496
Parkinson’s disease_Paroxysmal disorders_Thyroid problems	0.0112324	0	0.0323496
Cardiovascular disease_Stomach ulcer_Stroke	0.0112138	0	0.0287994
Hypertension_Parkinson’s disease_Thyroid problems	0.0110594	0	0.0318315
Diabetes_Gallstones_Chronic skin disease	0.0110253	0	0.0326365
Arthropathies_Hip fracture_Stroke	0.0108891	0	0.0265528
Allergy_Depression_Hip fracture	0.0108141	0	0.0320129
Genitourinary problems_Hip fracture_Stomach ulcer	0.0108141	0	0.0320129
Hip fracture_Hypertension_Stomach ulcer	0.0108141	0	0.0320129
Arthropathies_Kidney disease_Parkinson’s disease	0.010762	0	0.0318589
Arthropathies_Kidney disease_Stroke	0.010762	0	0.0318589
Bowel disorder_Kidney disease_Parkinson’s disease	0.010762	0	0.0318589
Bowel disorder_Kidney disease_Stroke	0.010762	0	0.0318589
Bowel disorder_Parkinson’s disease_Thyroid problems	0.010762	0	0.0318589
Bowel disorder_Stroke_Thyroid problems	0.010762	0	0.0318589
Respiratory disease_Kidney disease_Parkinson’s disease	0.010762	0	0.0318589
Respiratory disease_Kidney disease_Stroke	0.010762	0	0.0318589
Cardiovascular disease_Kidney disease_Parkinson’s disease	0.010762	0	0.0318589
Cardiovascular disease_Parkinson’s disease_Thyroid problems	0.010762	0	0.0318589
Dorsopathies_Kidney disease_Parkinson’s disease	0.010762	0	0.0318589
Kidney disease_Parkinson’s disease_Paroxysmal disorders	0.010762	0	0.0318589
Kidney disease_Parkinson’s disease_Stroke	0.010762	0	0.0318589
Kidney disease_Parkinson’s disease_Thyroid problems	0.010762	0	0.0318589
Kidney disease_Paroxysmal disorders_Stroke	0.010762	0	0.0318589
Kidney disease_Stroke_Thyroid problems	0.010762	0	0.0318589
Parkinson’s disease_Stroke_Thyroid problems	0.010762	0	0.0318589
Cardiovascular disease_Gallstones_Chronic skin disease	0.0105659	0	0.0303781
Chronic fatigue_Gallstones_Stroke	0.010524	0	0.0303127
Gallstones_Stroke_Thyroid problems	0.0105191	0	0.0303074
Cardiovascular disease_Eye disease_Kidney disease	0.0104851	0	0.0277013
High cholesterol level_Stomach ulcer_Stroke	0.0104005	0	0.0225948
Osteoporosis_Chronic skin disease_Stroke	0.0102763	0	0.0227232
Depression_Kidney disease_Cirrhosis of the liver	0.0102592	0	0.0261051
High cholesterol level_Kidney disease_Cirrhosis of the liver	0.0102592	0	0.0261051
Cancer_Cardiovascular disease_Gallstones	0.0100955	0	0.029886
Cancer_Cardiovascular disease_Cirrhosis of the liver	0.0100955	0	0.029886
Cancer_Gallstones_Osteoporosis	0.0100955	0	0.029886
Cardiovascular disease_Gallstones_Cirrhosis of the liver	0.0100955	0	0.029886
Gallstones_Cirrhosis of the liver_Osteoporosis	0.0100955	0	0.029886
Gallstones_Cirrhosis of the liver_Chronic skin disease	0.0100955	0	0.029886
Gallstones_Cirrhosis of the liver_Stomach ulcer	0.0100955	0	0.029886
Gallstones_Osteoporosis_Paroxysmal disorders	0.0100955	0	0.029886
Gallstones_Osteoporosis_Chronic skin disease	0.0100955	0	0.029886
Gallstones_Osteoporosis_Stomach ulcer	0.0100955	0	0.029886
Gallstones_Chronic skin disease_Stomach ulcer	0.0100955	0	0.029886
Cirrhosis of the liver_Osteoporosis_Stomach ulcer	0.0100955	0	0.029886
Cardiovascular disease_Gallstones_Stroke	0.010085	0	0.0298547
Eye disease_Gallstones_Stomach ulcer	0.00971915	0	0.0287686
Diabetes_Cirrhosis of the liver_Chronic skin disease	0.00945542	0	0.0279912
Dorsopathies_Hip fracture_Chronic skin disease	0.00938245	0	0.0231889
Genitourinary problems_Hip fracture_Chronic skin disease	0.00938245	0	0.0231889
Depression_Eye disease_Gallstones	0.00927623	0	0.0239014
Respiratory disease_Osteoporosis_Parkinson’s disease	0.00923242	0	0.024311
High cholesterol level_Cirrhosis of the liver_Osteoporosis	0.0092171	0	0.0272845
Bowel disorder_Diabetes_Hip fracture	0.00919083	0	0.0260383
Bowel disorder_High cholesterol level_Hip fracture	0.00919083	0	0.0260383
Depression_Diabetes_Hip fracture	0.00919083	0	0.0260383
Cancer_Diabetes_Stroke	0.00900846	0	0.0258369
Arthropathies_Cirrhosis of the liver_Parkinson’s disease	0.00891748	0	0.0263988
Chronic fatigue_Cirrhosis of the liver_Parkinson’s disease	0.00891748	0	0.0263988
Genitourinary problems_Cirrhosis of the liver_Parkinson’s disease	0.00891748	0	0.0263988
Cirrhosis of the liver_Parkinson’s disease_Chronic skin disease	0.00891748	0	0.0263988
Chronic fatigue_Hip fracture_Cirrhosis of the liver	0.00890888	0	0.0218113
Cancer_Diabetes_Gallstones	0.00888064	0	0.0254602
Cardiovascular disease_Eye disease_Gallstones	0.00881554	0	0.0252012
Depression_Parkinson’s disease_Stroke	0.00880939	0	0.0260788
Osteoporosis_Parkinson’s disease_Stroke	0.00880939	0	0.0260788
Genitourinary problems_Kidney disease_Stomach ulcer	0.00870555	0	0.0188097
Arthropathies_Gallstones_Kidney disease	0.00863171	0	0.0226183
Dorsopathies_Gallstones_Kidney disease	0.00863171	0	0.0226183
Cancer_Stomach ulcer_Stroke	0.00857433	0	0.0253811
Respiratory disease_High cholesterol level_Hip fracture	0.00857245	0	0.025376
Cardiovascular disease_Kidney disease_Osteoporosis	0.00857245	0	0.0253749
Diabetes_Hip fracture_Paroxysmal disorders	0.00857245	0	0.025376
Diabetes_Gallstones_Stomach ulcer	0.00844651	0	0.025004
Cardiovascular disease_Gallstones_Hip fracture	0.00834516	0	0.0247046
Eye disease_Osteoporosis_Stroke	0.00820552	0	0.019969
Allergy_Diabetes_Stroke	0.00803029	0	0.0187959
Eye disease_Hypertension_Stroke	0.00785009	0	0.0205636
[truncated: 100 more rows]
