# Supplementary material for: Multimorbidity healthcare expenditure in Belgium: a 4-year analysis (COMORB study)
Source: Health Res Policy Syst. 2024 Mar 22;22:35. doi: 10.1186/s12961-024-01113-x (PMC10960468; doi:10.1186/s12961-024-01113-x)
Supplement: Supplementary file 5 — Additional file 5. Costs of single chronic conditions—dyads—triads. [file 12961_2024_1113_MOESM5_ESM.xlsx]

## Sheet: Singles
	Cost of single conditions
	Singles	Mean cost	Lower CI	Upper CI
1	Cancer	4978.75	3628.73	6328.76
2	Chronic fatigue	3598.87	2680.35	4517.4
3	Diabetes	3415.76	2768.35	4063.18
4	Genitourinary problems	3259.76	2551.25	3968.27
5	Depression	3011.24	2334.04	3688.43
6	Cardiovascular disease	2990.16	2406.01	3574.31
7	Bowel disorder	2959.98	2113.07	3806.89
8	Eye disease	2914.53	2311.88	3517.19
9	Arthropathies	2848.73	2342.47	3354.99
10	Paroxysmal disorders	2784.49	2178.38	3390.6
11	Hypertension	2696.23	2192.05	3200.41
12	Respiratory disease	2692.25	2086.2	3298.3
13	Skin disease	2607.36	1889.64	3325.08
14	Thyroid problems	2542.53	1987.12	3097.94
15	Osteoporosis	2327.62	1780.08	2875.17
16	Dorsopathies	2300.57	1817.75	2783.38
17	High cholesterol	2234.2	1790.15	2678.26
18	Allergy	2095.62	1713.3	2477.95
19	Stomach ulcer	2034.83	1523.54	2546.11

## Sheet: Dyads
	Cost of dyads
	Dyad	Mean cost	Lower CI	Upper CI
1	Allergy_Arthropathies	2922.08	1978.84	3865.31
2	Allergy_Bowel disorder	2978.57	1941.96	4015.18
4	Allergy_Cancer	3967.04	2883.8	5050.28
11	Allergy_Cardiovascular disease	2411.74	1595.02	3228.46
46	Allergy_Chronic fatigue	3215.55	1617.49	4813.6
16	Allergy_Depression	2563.65	1643.99	3483.31
22	Allergy_Diabetes	3226.71	2259.01	4194.42
29	Allergy_Dorsopathies	1927.92	1408.13	2447.7
37	Allergy_Eye disease	1732.98	1146.15	2319.81
56	Allergy_Genitourinary problems	2795.18	1635.03	3955.33
67	Allergy_High cholesterol	2023.44	1334.33	2712.55
79	Allergy_Hypertension	1866.77	1138.18	2595.36
92	Allergy_Osteoporosis	1958.38	1218.98	2697.78
106	Allergy_Paroxysmal disorders	2168.9	1422.4	2915.39
7	Allergy_Respiratory disease	1835.9	1155.06	2516.74
121	Allergy_Skin disease	1976.93	1344.62	2609.24
137	Allergy_Stomach ulcer	1534.22	1123.9	1944.53
154	Allergy_Thyroid problems	2087.14	1332.21	2842.06
3	Arthropathies_Bowel disorder	2665.78	1356.22	3975.33
5	Arthropathies_Cancer	5349.33	3745.06	6953.61
12	Arthropathies_Cardiovascular disease	3438.69	1946.67	4930.71
47	Arthropathies_Chronic fatigue	4296.1	2128.32	6463.87
17	Arthropathies_Depression	2999.67	1706.75	4292.6
23	Arthropathies_Diabetes	3095.32	1925.37	4265.27
30	Arthropathies_Dorsopathies	3044.12	2295.96	3792.28
38	Arthropathies_Eye disease	2191.01	1370.05	3011.97
57	Arthropathies_Genitourinary problems	3687.64	2329.19	5046.1
68	Arthropathies_High cholesterol	2240.54	1475.76	3005.33
80	Arthropathies_Hypertension	3335.29	2375.41	4295.18
93	Arthropathies_Osteoporosis	2545.54	1206.58	3884.49
107	Arthropathies_Paroxysmal disorders	3045.69	1948.42	4142.95
8	Arthropathies_Respiratory disease	3884.74	2061.39	5708.08
122	Arthropathies_Skin disease	2665.78	1817.55	3514
138	Arthropathies_Stomach ulcer	2068.81	1476.67	2660.95
155	Arthropathies_Thyroid problems	2863.32	1816.13	3910.52
6	Bowel disorder_Cancer	7073.09	4316.7	9829.48
13	Bowel disorder_Cardiovascular disease	4300.05	2470.91	6129.19
48	Bowel disorder_Chronic fatigue	6265.42	3651.33	8879.51
18	Bowel disorder_Depression	4323.37	2567.22	6079.53
24	Bowel disorder_Diabetes	5753.12	3509.2	7997.04
31	Bowel disorder_Dorsopathies	3257.82	1719.93	4795.7
39	Bowel disorder_Eye disease	3089.84	1766.23	4413.45
58	Bowel disorder_Genitourinary problems	5436.37	3240.24	7632.49
69	Bowel disorder_High cholesterol	3254.17	2097.61	4410.73
81	Bowel disorder_Hypertension	4622.33	2757.11	6487.54
94	Bowel disorder_Osteoporosis	3491.72	1888.36	5095.08
108	Bowel disorder_Paroxysmal disorders	3010.38	1780.88	4239.88
9	Bowel disorder_Respiratory disease	4184.07	2563.13	5805.01
123	Bowel disorder_Skin disease	3524.79	2092.99	4956.6
139	Bowel disorder_Stomach ulcer	2735.46	1758.39	3712.52
156	Bowel disorder_Thyroid problems	3721.3	1744.19	5698.41
14	Cancer_Cardiovascular disease	5727.06	3740.35	7713.78
49	Cancer_Chronic fatigue	8344.65	4998.18	11691.1
19	Cancer_Depression	5758.12	3796.53	7719.71
25	Cancer_Diabetes	7662.34	5214.31	10110.4
32	Cancer_Dorsopathies	4835.7	3331.3	6340.09
40	Cancer_Eye disease	4115.23	2643.54	5586.92
59	Cancer_Genitourinary problems	7240.47	4797.97	9682.98
70	Cancer_High cholesterol	4334.1	3061.72	5606.48
82	Cancer_Hypertension	6156.29	4000.79	8311.78
95	Cancer_Osteoporosis	4650.48	2763.52	6537.44
109	Cancer_Paroxysmal disorders	4009.4	2735.77	5283.03
10	Cancer_Respiratory disease	5572.59	3598.9	7546.28
124	Cancer_Skin disease	4694.53	3201.3	6187.76
140	Cancer_Stomach ulcer	3643.24	2586.67	4699.81
157	Cancer_Thyroid problems	4956.24	2909.91	7002.58
51	Cardiovascular disease_Chronic fatigue	5073.09	2943.09	7203.09
21	Cardiovascular disease_Depression	3500.62	2074.91	4926.33
27	Cardiovascular disease_Diabetes	4658.28	3091.47	6225.1
34	Cardiovascular disease_Dorsopathies	2590.54	1705.46	3475.62
42	Cardiovascular disease_Eye disease	2501.83	1508.94	3494.73
61	Cardiovascular disease_Genitourinary problems	4401.81	2651.43	6152.19
72	Cardiovascular disease_High cholesterol	2807.73	1860.82	3754.64
84	Cardiovascular disease_Hypertension	4118.55	2705.22	5531.87
97	Cardiovascular disease_Osteoporosis	2827.24	1569.39	4085.08
111	Cardiovascular disease_Paroxysmal disorders	2437.5	1462.81	3412.18
126	Cardiovascular disease_Skin disease	2854.02	1780.76	3927.27
142	Cardiovascular disease_Stomach ulcer	2214.89	1461.43	2968.35
159	Cardiovascular disease_Thyroid problems	3013.12	1629.71	4396.54
66	Chronic fatigue_Genitourinary problems	4796.19	1922.61	7669.77
77	Chronic fatigue_High cholesterol	2859.5	1689.61	4029.39
89	Chronic fatigue_Hypertension	3842.72	2007.07	5678.36
102	Chronic fatigue_Osteoporosis	4119.44	2192.7	6046.19
116	Chronic fatigue_Paroxysmal disorders	3086.04	1854.47	4317.6
131	Chronic fatigue_Skin disease	4158.46	2425.21	5891.72
147	Chronic fatigue_Stomach ulcer	3227.22	1986.88	4467.56
164	Chronic fatigue_Thyroid problems	4390.29	2531.26	6249.33
52	Depression_Chronic fatigue	4878.39	3088.45	6668.34
28	Depression_Diabetes	4683.55	2943.61	6423.48
35	Depression_Dorsopathies	2537.5	1591.96	3483.04
43	Depression_Eye disease	2515.4	1493.52	3537.28
62	Depression_Genitourinary problems	4425.68	2850.37	6001
73	Depression_High cholesterol	2786.6	1426.99	4146.21
85	Depression_Hypertension	3762.98	2414.84	5111.12
98	Depression_Osteoporosis	2842.57	1585.88	4099.26
112	Depression_Paroxysmal disorders	3671.98	2046.42	5297.54
127	Depression_Skin disease	2869.49	1748.14	3990.85
143	Depression_Stomach ulcer	2226.9	1386.43	3067.38
160	Depression_Thyroid problems	3029.47	1695.7	4363.23
53	Diabetes_Chronic fatigue	6787.38	4029.45	9545.31
36	Diabetes_Dorsopathies	3648.62	2150.99	5146.25
44	Diabetes_Eye disease	3347.25	2168.55	4525.95
63	Diabetes_Genitourinary problems	5889.26	3516.78	8261.74
74	Diabetes_High cholesterol	4436.26	3226.93	5645.58
86	Diabetes_Hypertension	3776.74	2589.34	4964.14
99	Diabetes_Osteoporosis	3782.61	2181.79	5383.44
113	Diabetes_Paroxysmal disorders	3261.17	2101.58	4420.77
128	Diabetes_Skin disease	3818.44	2401.61	5235.27
144	Diabetes_Stomach ulcer	2963.34	2031.4	3895.28
161	Diabetes_Thyroid problems	4031.32	2439.47	5623.16
54	Dorsopathies_Chronic fatigue	5665.87	3044.18	8287.57
45	Dorsopathies_Eye disease	2780.54	1878.11	3682.97
64	Dorsopathies_Genitourinary problems	3370.46	2179.69	4561.23
75	Dorsopathies_High cholesterol	2127.84	1340.28	2915.39
87	Dorsopathies_Hypertension	2813.99	1803.51	3824.46
100	Dorsopathies_Osteoporosis	2387.46	1059.13	3715.79
114	Dorsopathies_Paroxysmal disorders	1596.54	950.364	2242.72
129	Dorsopathies_Skin disease	2409.81	1647.34	3172.29
145	Dorsopathies_Stomach ulcer	1870.16	1355.39	2384.94
162	Dorsopathies_Thyroid problems	2468.72	1591.67	3345.77
55	Eye disease_Chronic fatigue	3645.31	2073.25	5217.38
65	Eye disease_Genitourinary problems	3162.96	1966.5	4359.42
76	Eye disease_High cholesterol	1517.61	911.508	2123.72
88	Eye disease_Hypertension	3934	2550.09	5317.91
101	Eye disease_Osteoporosis	2031.53	1127.43	2935.64
115	Eye disease_Paroxysmal disorders	1751.48	1097.13	2405.84
130	Eye disease_Skin disease	2050.78	1265.41	2836.14
146	Eye disease_Stomach ulcer	1591.53	1027.11	2155.94
163	Eye disease_Thyroid problems	2165.11	1264.83	3065.39
78	Genitourinary problems_High cholesterol	3861.25	2491.1	5231.39
90	Genitourinary problems_Hypertension	4338.08	2326.36	6349.81
103	Genitourinary problems_Osteoporosis	3574.35	2009.68	5139.02
117	Genitourinary problems_Paroxysmal disorders	3081.62	1937.27	4225.97
132	Genitourinary problems_Skin disease	3608.21	2323.85	4892.56
148	Genitourinary problems_Stomach ulcer	2800.19	1854.65	3745.73
165	Genitourinary problems_Thyroid problems	3809.36	2176.61	5442.11
91	High cholesterol_Hypertension	2872.17	2105.53	3638.8
104	High cholesterol_Osteoporosis	2139.58	1307.52	2971.65
118	High cholesterol_Paroxysmal disorders	2440.59	1175.81	3705.38
133	High cholesterol_Skin disease	2159.85	1473.06	2846.64
149	High cholesterol_Stomach ulcer	1676.17	1199.4	2152.95
166	High cholesterol_Thyroid problems	2185.21	1258.93	3111.49
105	Hypertension_Osteoporosis	3039.13	1762.05	4316.21
119	Hypertension_Paroxysmal disorders	2192.61	1189.81	3195.41
134	Hypertension_Skin disease	3067.91	1994.43	4141.39
150	Hypertension_Stomach ulcer	2380.89	1593.95	3167.83
167	Hypertension_Thyroid problems	2793.95	1743.01	3844.89
120	Osteoporosis_Paroxysmal disorders	1979.29	1147.47	2811.11
135	Osteoporosis_Skin disease	2317.51	1319.89	3315.13
151	Osteoporosis_Stomach ulcer	1798.53	1104.14	2492.92
168	Osteoporosis_Thyroid problems	2446.71	1281.45	3611.98
136	Paroxysmal disorders_Skin disease	1998.04	1260.9	2735.18
152	Paroxysmal disorders_Stomach ulcer	1550.6	1000.26	2100.94
169	Paroxysmal disorders_Thyroid problems	2109.43	1181.56	3037.29
15	Respiratory disease_Cardiovascular disease	3387.83	1949.22	4826.43
50	Respiratory disease_Chronic fatigue	4936.26	2891.99	6980.52
20	Respiratory disease_Depression	3406.2	2101.33	4711.08
26	Respiratory disease_Diabetes	4532.64	2970.78	6094.49
33	Respiratory disease_Dorsopathies	2405.38	1565.48	3245.27
41	Respiratory disease_Eye disease	2434.35	1406.63	3462.08
60	Respiratory disease_Genitourinary problems	4283.08	2645.72	5920.45
71	Respiratory disease_High cholesterol	2404.52	1356.27	3452.78
83	Respiratory disease_Hypertension	3474.84	1949.86	4999.82
96	Respiratory disease_Osteoporosis	2750.98	1481.81	4020.14
110	Respiratory disease_Paroxysmal disorders	2371.75	1544.59	3198.91
125	Respiratory disease_Skin disease	2777.03	1739.51	3814.56
141	Respiratory disease_Stomach ulcer	2155.15	1484.04	2826.25
158	Respiratory disease_Thyroid problems	2931.85	1732.18	4131.52
153	Skin disease_Stomach ulcer	1815.57	1246.87	2384.27
170	Skin disease_Thyroid problems	2469.89	1451.45	3488.33
171	Stomach ulcer_Thyroid problems	1916.78	1173.17	2660.4

## Sheet: Triads
	Cost of triads
	Triad	Mean cost	Lower CI	Upper CI
1	Allergy_Arthropathies_Bowel disorder	3993.81	1976.84	6010.79
2	Allergy_Arthropathies_Cancer	6976.7	4225.45	9727.96
3	Allergy_Arthropathies_Respiratory disease	4340.13	1889.35	6790.92
4	Allergy_Arthropathies_Cardiovascular disease	5603.69	2754.37	8453
5	Allergy_Arthropathies_Depression	2619.52	540.442	4698.6
6	Allergy_Arthropathies_Diabetes	3583.44	1896.4	5270.48
7	Allergy_Arthropathies_Dorsopathies	3353.43	2134.53	4572.32
8	Allergy_Arthropathies_Eye disease	2547.93	1310.02	3785.84
9	Allergy_Arthropathies_Chronic fatigue	4355.99	1005.98	7705.99
10	Allergy_Arthropathies_Genitourinary problems	5473.67	2452.05	8495.29
11	Allergy_Arthropathies_High cholesterol	3711.12	1781.17	5641.07
12	Allergy_Arthropathies_Hypertension	2741.57	1700.55	3782.58
13	Allergy_Arthropathies_Osteoporosis	3367.07	1263.28	5470.87
14	Allergy_Arthropathies_Paroxysmal disorders	3870.02	1837.03	5903.01
15	Allergy_Arthropathies_Skin disease	3359.49	1988.78	4730.2
16	Allergy_Arthropathies_Stomach ulcer	2560.9	1613.49	3508.3
17	Allergy_Arthropathies_Thyroid problems	3653.21	2083.36	5223.06
18	Allergy_Bowel disorder_Cancer	6374.4	3731.05	9017.75
19	Allergy_Bowel disorder_Respiratory disease	2611.85	1229.75	3993.95
20	Allergy_Bowel disorder_Cardiovascular disease	3805.64	1835.74	5775.55
21	Allergy_Bowel disorder_Depression	2593.38	1280.64	3906.11
22	Allergy_Bowel disorder_Diabetes	5941.8	3289.09	8594.51
23	Allergy_Bowel disorder_Dorsopathies	2863.52	1436.72	4290.32
24	Allergy_Bowel disorder_Eye disease	2850.09	1613.99	4086.19
25	Allergy_Bowel disorder_Chronic fatigue	5643.55	1097.02	10190.1
26	Allergy_Bowel disorder_Genitourinary problems	4024.21	1401.14	6647.29
27	Allergy_Bowel disorder_High cholesterol	4001.47	2170.33	5832.6
28	Allergy_Bowel disorder_Hypertension	3751.11	1834.04	5668.17
29	Allergy_Bowel disorder_Osteoporosis	2992.93	1179.21	4806.66
30	Allergy_Bowel disorder_Paroxysmal disorders	2400.48	1154.18	3646.78
31	Allergy_Bowel disorder_Skin disease	3069.46	1769.06	4369.86
32	Allergy_Bowel disorder_Stomach ulcer	2339.81	1395.53	3284.1
33	Allergy_Bowel disorder_Thyroid problems	3209.31	1340.04	5078.57
34	Allergy_Cancer_Respiratory disease	3777.92	1894.18	5661.66
35	Allergy_Cancer_Cardiovascular disease	5504.68	3144.28	7865.09
36	Allergy_Cancer_Depression	3751.2	1934.07	5568.33
37	Allergy_Cancer_Diabetes	8594.53	5510.98	11678.1
38	Allergy_Cancer_Dorsopathies	3819.06	2401	5237.12
39	Allergy_Cancer_Eye disease	4122.52	2562.34	5682.7
40	Allergy_Cancer_Chronic fatigue	8163.14	1821.09	14505.2
41	Allergy_Cancer_Genitourinary problems	5820.83	2429.25	9212.42
42	Allergy_Cancer_High cholesterol	5787.93	3611.57	7964.3
43	Allergy_Cancer_Hypertension	5425.8	2913.35	7938.25
44	Allergy_Cancer_Osteoporosis	4329.14	2046.82	6611.45
45	Allergy_Cancer_Paroxysmal disorders	3472.18	1851.31	5093.06
46	Allergy_Cancer_Skin disease	4439.83	3030.2	5849.47
47	Allergy_Cancer_Stomach ulcer	3384.43	2326.36	4442.5
48	Allergy_Cancer_Thyroid problems	4642.11	2660.41	6623.81
49	Allergy_Respiratory disease_Cardiovascular disease	2255.49	872.002	3638.98
50	Allergy_Respiratory disease_Depression	1537.02	575.327	2498.71
51	Allergy_Respiratory disease_Diabetes	3521.53	1783.04	5260.03
52	Allergy_Respiratory disease_Dorsopathies	1666.29	939.927	2392.65
53	Allergy_Respiratory disease_Eye disease	1689.16	764.499	2613.83
54	Allergy_Respiratory disease_Chronic fatigue	3344.77	794.537	5895
55	Allergy_Respiratory disease_Genitourinary problems	2385.03	862.965	3907.1
56	Allergy_Respiratory disease_High cholesterol	2077.26	869.763	3284.75
57	Allergy_Respiratory disease_Hypertension	2278.62	961.65	3595.59
58	Allergy_Respiratory disease_Osteoporosis	1773.82	681.4	2866.25
59	Allergy_Respiratory disease_Paroxysmal disorders	1422.69	589.509	2255.88
60	Allergy_Respiratory disease_Skin disease	1819.18	886.861	2751.5
61	Allergy_Respiratory disease_Stomach ulcer	1386.74	702.311	2071.17
62	Allergy_Respiratory disease_Thyroid problems	1902.06	851.596	2952.53
63	Allergy_Cardiovascular disease_Depression	2239.54	940.573	3538.5
64	Allergy_Cardiovascular disease_Diabetes	5131.11	3027.74	7234.47
65	Allergy_Cardiovascular disease_Dorsopathies	2161.13	1092.3	3229.97
66	Allergy_Cardiovascular disease_Eye disease	2461.23	1287.08	3635.37
67	Allergy_Cardiovascular disease_Chronic fatigue	4873.55	812.449	8934.66
68	Allergy_Cardiovascular disease_Genitourinary problems	3475.15	1298.12	5652.18
69	Allergy_Cardiovascular disease_High cholesterol	2696.93	1415.32	3978.53
70	Allergy_Cardiovascular disease_Hypertension	3275.89	1665.65	4886.12
71	Allergy_Cardiovascular disease_Osteoporosis	2584.58	1019.38	4149.78
72	Allergy_Cardiovascular disease_Paroxysmal disorders	2072.96	931.15	3214.77
73	Allergy_Cardiovascular disease_Skin disease	2650.67	1477.16	3824.17
74	Allergy_Cardiovascular disease_Stomach ulcer	2020.57	1175.27	2865.88
75	Allergy_Cardiovascular disease_Thyroid problems	2771.43	1368.15	4174.71
76	Allergy_Depression_Diabetes	3496.62	1667.43	5325.81
77	Allergy_Depression_Dorsopathies	2259.55	1088.82	3430.28
78	Allergy_Depression_Eye disease	1677.22	797.623	2556.81
79	Allergy_Depression_Chronic fatigue	2168.43	584.658	3752.2
80	Allergy_Depression_Genitourinary problems	2368.16	748.446	3987.88
81	Allergy_Depression_High cholesterol	3533.11	1353.41	5712.81
82	Allergy_Depression_Hypertension	2207.44	986.132	3428.76
83	Allergy_Depression_Osteoporosis	2690.35	971.783	4408.92
84	Allergy_Depression_Paroxysmal disorders	1412.63	559.344	2265.92
85	Allergy_Depression_Skin disease	1806.31	957.041	2655.58
86	Allergy_Depression_Stomach ulcer	1376.93	709.934	2043.92
87	Allergy_Depression_Thyroid problems	1888.61	894.071	2883.14
88	Allergy_Diabetes_Dorsopathies	2413.85	1269.36	3558.34
89	Allergy_Diabetes_Eye disease	3842.74	2451.41	5234.08
90	Allergy_Diabetes_Chronic fatigue	7609.14	1653.06	13565.2
91	Allergy_Diabetes_Genitourinary problems	5425.8	1942.42	8909.18
92	Allergy_Diabetes_High cholesterol	4795.52	2788.88	6802.16
93	Allergy_Diabetes_Hypertension	2579.59	1442.68	3716.5
94	Allergy_Diabetes_Osteoporosis	4035.34	1890.2	6180.48
95	Allergy_Diabetes_Paroxysmal disorders	3236.54	1642.85	4830.23
96	Allergy_Diabetes_Skin disease	4138.52	2582.9	5694.14
97	Allergy_Diabetes_Stomach ulcer	3154.74	2068.36	4241.13
98	Allergy_Diabetes_Thyroid problems	4327.07	2436.35	6217.79
99	Allergy_Dorsopathies_Eye disease	1855.83	989.726	2721.94
100	Allergy_Dorsopathies_Chronic fatigue	2886.67	1535.24	4238.1
101	Allergy_Dorsopathies_Genitourinary problems	2101.76	1103.86	3099.67
102	Allergy_Dorsopathies_High cholesterol	2177.93	1102.32	3253.54
103	Allergy_Dorsopathies_Hypertension	1845.95	826.132	2865.78
104	Allergy_Dorsopathies_Osteoporosis	1484.5	749.786	2219.22
105	Allergy_Dorsopathies_Paroxysmal disorders	2655.29	1090.44	4220.15
106	Allergy_Dorsopathies_Skin disease	1838.99	1069.83	2608.16
107	Allergy_Dorsopathies_Stomach ulcer	1401.84	906.859	1896.82
108	Allergy_Dorsopathies_Thyroid problems	1946.23	1176.55	2715.91
109	Allergy_Eye disease_Chronic fatigue	3649.86	674.408	6625.31
110	Allergy_Eye disease_Genitourinary problems	2602.58	1132.58	4072.58
111	Allergy_Eye disease_High cholesterol	2020.26	1067.98	2972.54
112	Allergy_Eye disease_Hypertension	3380.15	1819.58	4940.71
113	Allergy_Eye disease_Osteoporosis	1935.62	856.699	3014.54
114	Allergy_Eye disease_Paroxysmal disorders	1552.46	797.784	2307.14
115	Allergy_Eye disease_Skin disease	1985.12	1236.8	2733.43
116	Allergy_Eye disease_Stomach ulcer	1513.23	959.554	2066.9
117	Allergy_Eye disease_Thyroid problems	2075.56	1163.86	2987.25
118	Allergy_Chronic fatigue_Genitourinary problems	5136.84	147.982	10125.7
119	Allergy_Chronic fatigue_High cholesterol	3477.68	782.431	6172.93
120	Allergy_Chronic fatigue_Hypertension	3942.75	788.878	7096.62
121	Allergy_Chronic fatigue_Osteoporosis	3634.67	1392.34	5876.99
122	Allergy_Chronic fatigue_Paroxysmal disorders	3074.08	434.061	5714.11
123	Allergy_Chronic fatigue_Skin disease	3930.79	906.732	6954.85
124	Allergy_Chronic fatigue_Stomach ulcer	2996.39	667.645	5325.14
125	Allergy_Chronic fatigue_Thyroid problems	4109.88	812.207	7407.55
126	Allergy_Genitourinary problems_High cholesterol	3581.39	1330.52	5832.26
127	Allergy_Genitourinary problems_Hypertension	2641.01	299.178	4982.83
128	Allergy_Genitourinary problems_Osteoporosis	2733.02	783.197	4682.84
129	Allergy_Genitourinary problems_Paroxysmal disorders	2192.02	721.898	3662.14
130	Allergy_Genitourinary problems_Skin disease	2802.9	1145.73	4460.08
131	Allergy_Genitourinary problems_Stomach ulcer	2136.62	909.746	3363.49
132	Allergy_Genitourinary problems_Thyroid problems	2930.6	1028.93	4832.28
133	Allergy_High cholesterol_Hypertension	2352.69	1313.07	3392.32
134	Allergy_High cholesterol_Osteoporosis	2749.24	1107.89	4390.59
135	Allergy_High cholesterol_Paroxysmal disorders	2179.63	1064.24	3295.01
136	Allergy_High cholesterol_Skin disease	2787.06	1649.22	3924.9
137	Allergy_High cholesterol_Stomach ulcer	2124.54	1347.9	2901.18
138	Allergy_High cholesterol_Thyroid problems	2802.98	1455.6	4150.36
139	Allergy_Hypertension_Osteoporosis	2243.49	787.483	3699.49
140	Allergy_Hypertension_Paroxysmal disorders	2043.25	891.08	3195.43
141	Allergy_Hypertension_Skin disease	2612.68	1428.79	3796.58
142	Allergy_Hypertension_Stomach ulcer	1991.62	1133.8	2849.43
143	Allergy_Hypertension_Thyroid problems	2333.11	1222.41	3443.81
144	Allergy_Osteoporosis_Paroxysmal disorders	1630.27	652.556	2607.99
145	Allergy_Osteoporosis_Skin disease	2084.61	960.28	3208.93
146	Allergy_Osteoporosis_Stomach ulcer	1589.07	768.906	2409.23
147	Allergy_Osteoporosis_Thyroid problems	2179.58	900.547	3458.62
148	Allergy_Paroxysmal disorders_Skin disease	1671.96	880.875	2463.04
149	Allergy_Paroxysmal disorders_Stomach ulcer	1274.51	686.135	1862.89
150	Allergy_Paroxysmal disorders_Thyroid problems	1748.13	810.889	2685.38
151	Allergy_Skin disease_Stomach ulcer	1629.7	1111.09	2148.31
152	Allergy_Skin disease_Thyroid problems	2235.31	1284.97	3185.66
153	Allergy_Stomach ulcer_Thyroid problems	1703.95	997.141	2410.76
154	Arthropathies_Bowel disorder_Cancer	6349.27	3015.29	9683.25
155	Arthropathies_Bowel disorder_Respiratory disease	4768.27	2180.09	7356.44
156	Arthropathies_Bowel disorder_Cardiovascular disease	5099.73	2207.09	7992.37
157	Arthropathies_Bowel disorder_Depression	3564.66	562.008	6567.32
158	Arthropathies_Bowel disorder_Diabetes	3261.17	1353.09	5169.25
159	Arthropathies_Bowel disorder_Dorsopathies	2714.82	1587.5	3842.14
160	Arthropathies_Bowel disorder_Eye disease	2318.79	881.418	3756.15
161	Arthropathies_Bowel disorder_Chronic fatigue	4159.46	1523.72	6795.21
162	Arthropathies_Bowel disorder_Genitourinary problems	5672.27	2448.75	8895.78
163	Arthropathies_Bowel disorder_High cholesterol	3594.65	1947.99	5241.3
164	Arthropathies_Bowel disorder_Hypertension	3420.9	1726.18	5115.63
165	Arthropathies_Bowel disorder_Osteoporosis	3144.91	1409.01	4880.81
166	Arthropathies_Bowel disorder_Paroxysmal disorders	3521.98	1396.91	5647.05
167	Arthropathies_Bowel disorder_Skin disease	3057.36	1381.12	4733.6
168	Arthropathies_Bowel disorder_Stomach ulcer	2330.59	1144.77	3516.41
169	Arthropathies_Bowel disorder_Thyroid problems	3324.66	1407.66	5241.66
170	Arthropathies_Cancer_Respiratory disease	8329.58	4162.42	12496.7
171	Arthropathies_Cancer_Cardiovascular disease	8908.6	4418.17	13399
172	Arthropathies_Cancer_Depression	6227.03	1975.06	10479
173	Arthropathies_Cancer_Diabetes	5696.86	3005.02	8388.71
174	Arthropathies_Cancer_Dorsopathies	6732.15	4640.26	8824.04
175	Arthropathies_Cancer_Eye disease	4050.63	2108.29	5992.98
176	Arthropathies_Cancer_Chronic fatigue	7266.07	2928.66	11603.5
177	Arthropathies_Cancer_Genitourinary problems	9908.76	5508.82	14308.7
178	Arthropathies_Cancer_High cholesterol	6279.41	3472.36	9086.46
179	Arthropathies_Cancer_Hypertension	5975.89	3793.85	8157.94
180	Arthropathies_Cancer_Osteoporosis	5493.77	3007.65	7979.89
181	Arthropathies_Cancer_Paroxysmal disorders	6152.46	2880.11	9424.81
182	Arthropathies_Cancer_Skin disease	5340.83	3109.07	7572.59
183	Arthropathies_Cancer_Stomach ulcer	4071.25	2472.68	5669.82
184	Arthropathies_Cancer_Thyroid problems	5807.78	3056.71	8558.84
185	Arthropathies_Respiratory disease_Cardiovascular disease	6690.32	2322.96	11057.7
186	Arthropathies_Respiratory disease_Depression	4676.47	1300.93	8052.01
187	Arthropathies_Respiratory disease_Diabetes	4278.32	2049.23	6507.4
188	Arthropathies_Respiratory disease_Dorsopathies	3782.26	2323.09	5241.43
189	Arthropathies_Respiratory disease_Eye disease	3042.01	1554.4	4529.61
190	Arthropathies_Respiratory disease_Chronic fatigue	5456.79	1670.51	9243.06
191	Arthropathies_Respiratory disease_Genitourinary problems	7441.43	3585.31	11297.5
192	Arthropathies_Respiratory disease_High cholesterol	4130.61	1356.72	6904.49
193	Arthropathies_Respiratory disease_Hypertension	4599.8	2619.04	6580.56
194	Arthropathies_Respiratory disease_Osteoporosis	4125.79	2009.89	6241.7
195	Arthropathies_Respiratory disease_Paroxysmal disorders	4620.47	1413.7	7827.24
196	Arthropathies_Respiratory disease_Skin disease	4010.94	1960.06	6061.82
197	Arthropathies_Respiratory disease_Stomach ulcer	3057.49	1640.12	4474.85
198	Arthropathies_Respiratory disease_Thyroid problems	4361.61	2130.55	6592.67
199	Arthropathies_Cardiovascular disease_Depression	5001.55	1471.73	8531.37
200	Arthropathies_Cardiovascular disease_Diabetes	4575.72	2217.02	6934.42
201	Arthropathies_Cardiovascular disease_Dorsopathies	3605.71	2263.46	4947.97
202	Arthropathies_Cardiovascular disease_Eye disease	3253.47	1511.89	4995.05
203	Arthropathies_Cardiovascular disease_Chronic fatigue	5836.11	1175.51	10496.7
204	Arthropathies_Cardiovascular disease_Genitourinary problems	7958.71	3173.65	12743.8
205	Arthropathies_Cardiovascular disease_High cholesterol	3936.4	2004.47	5868.33
206	Arthropathies_Cardiovascular disease_Hypertension	4521.64	2794.19	6249.09
207	Arthropathies_Cardiovascular disease_Osteoporosis	4412.59	2119.19	6706
208	Arthropathies_Cardiovascular disease_Paroxysmal disorders	4941.66	1969.02	7914.3
209	Arthropathies_Cardiovascular disease_Skin disease	4289.76	2065.83	6513.68
210	Arthropathies_Cardiovascular disease_Stomach ulcer	3270.03	1723.5	4816.55
211	Arthropathies_Cardiovascular disease_Thyroid problems	4664.81	1938.51	7391.1
212	Arthropathies_Depression_Diabetes	3198.39	926.14	5470.63
213	Arthropathies_Depression_Dorsopathies	2952.59	1768.74	4136.45
214	Arthropathies_Depression_Eye disease	2274.14	619.272	3929.02
215	Arthropathies_Depression_Chronic fatigue	2663.52	971.763	4355.28
216	Arthropathies_Depression_Genitourinary problems	5563.07	1883.93	9242.2
217	Arthropathies_Depression_High cholesterol	5289.59	1762.72	8816.45
218	Arthropathies_Depression_Hypertension	3355.04	1033.26	5676.82
219	Arthropathies_Depression_Osteoporosis	4711.37	1503.84	7918.9
220	Arthropathies_Depression_Paroxysmal disorders	3454.17	892.9	6015.44
221	Arthropathies_Depression_Skin disease	2998.5	937.402	5059.6
222	Arthropathies_Depression_Stomach ulcer	2285.72	740.139	3831.3
223	Arthropathies_Depression_Thyroid problems	3260.66	909.175	5612.14
224	Arthropathies_Diabetes_Dorsopathies	4353.42	2319.06	6387.77
225	Arthropathies_Diabetes_Eye disease	2080.52	977.379	3183.67
226	Arthropathies_Diabetes_Chronic fatigue	3732.07	1325.93	6138.2
227	Arthropathies_Diabetes_Genitourinary problems	5089.43	2201.95	7976.91
228	Arthropathies_Diabetes_High cholesterol	2866.83	925.601	4808.06
229	Arthropathies_Diabetes_Hypertension	1565.53	854.975	2276.08
230	Arthropathies_Diabetes_Osteoporosis	2821.76	1292.15	4351.37
231	Arthropathies_Diabetes_Paroxysmal disorders	3160.08	1462.85	4857.32
232	Arthropathies_Diabetes_Skin disease	2743.21	1391.89	4094.52
233	Arthropathies_Diabetes_Stomach ulcer	2091.11	1130.08	3052.15
234	Arthropathies_Diabetes_Thyroid problems	2983.04	1437.64	4528.44
235	Arthropathies_Dorsopathies_Eye disease	3596.96	2357.62	4836.31
236	Arthropathies_Dorsopathies_Chronic fatigue	7437.18	2966.25	11908.1
237	Arthropathies_Dorsopathies_Genitourinary problems	3692.57	2392.16	4992.98
238	Arthropathies_Dorsopathies_High cholesterol	2614.38	1692.22	3536.54
239	Arthropathies_Dorsopathies_Hypertension	3893.85	2724.91	5062.78
240	Arthropathies_Dorsopathies_Osteoporosis	2552.44	1523.55	3581.33
241	Arthropathies_Dorsopathies_Paroxysmal disorders	2798.33	1910.91	3685.74
242	Arthropathies_Dorsopathies_Skin disease	3241.73	2138.26	4345.19
243	Arthropathies_Dorsopathies_Stomach ulcer	2471.13	1791.06	3151.2
244	Arthropathies_Dorsopathies_Thyroid problems	3361.47	2181.42	4541.51
245	Arthropathies_Eye disease_Chronic fatigue	2653.61	1030.05	4277.17
246	Arthropathies_Eye disease_Genitourinary problems	3618.73	1707.29	5530.17
247	Arthropathies_Eye disease_High cholesterol	1790.28	815.282	2765.28
248	Arthropathies_Eye disease_Hypertension	3040.83	1666.24	4415.42
249	Arthropathies_Eye disease_Osteoporosis	2006.35	924.816	3087.89
250	Arthropathies_Eye disease_Paroxysmal disorders	2246.91	1001.8	3492.03
251	Arthropathies_Eye disease_Skin disease	1950.5	999.59	2901.41
252	Arthropathies_Eye disease_Stomach ulcer	1486.84	820.563	2153.12
253	Arthropathies_Eye disease_Thyroid problems	2121.03	1122.42	3119.64
254	Arthropathies_Chronic fatigue_Genitourinary problems	6470.39	45.8893	12894.9
255	Arthropathies_Chronic fatigue_High cholesterol	2791.8	1118.63	4464.98
256	Arthropathies_Chronic fatigue_Hypertension	3213.2	1366.27	5060.13
257	Arthropathies_Chronic fatigue_Osteoporosis	3412.98	1366.04	5459.92
258	Arthropathies_Chronic fatigue_Paroxysmal disorders	4030.53	1400.53	6660.54
259	Arthropathies_Chronic fatigue_Skin disease	3498.83	1384.08	5613.57
260	Arthropathies_Chronic fatigue_Stomach ulcer	2667.11	1125.72	4208.51
261	Arthropathies_Chronic fatigue_Thyroid problems	3804.73	1506.6	6102.85
262	Arthropathies_Genitourinary problems_High cholesterol	2605.83	1357.32	3854.34
263	Arthropathies_Genitourinary problems_Hypertension	4445.67	2381.77	6509.57
264	Arthropathies_Genitourinary problems_Osteoporosis	4907.99	2450.15	7365.83
265	Arthropathies_Genitourinary problems_Paroxysmal disorders	5496.45	2610.07	8382.83
266	Arthropathies_Genitourinary problems_Skin disease	4771.36	2611.79	6930.93
267	Arthropathies_Genitourinary problems_Stomach ulcer	3637.15	2058.89	5215.41
268	Arthropathies_Genitourinary problems_Thyroid problems	5188.52	2260.06	8116.97
269	Arthropathies_High cholesterol_Hypertension	3398.66	1518.67	5278.66
270	Arthropathies_High cholesterol_Osteoporosis	3146.55	1319.54	4973.56
271	Arthropathies_High cholesterol_Paroxysmal disorders	3483.23	1389.75	5576.7
272	Arthropathies_High cholesterol_Skin disease	3023.72	1692.23	4355.21
273	Arthropathies_High cholesterol_Stomach ulcer	2304.94	1347.61	3262.28
274	Arthropathies_High cholesterol_Thyroid problems	3162.77	1816.67	4508.87
275	Arthropathies_Hypertension_Osteoporosis	2606.69	1312.5	3900.88
276	Arthropathies_Hypertension_Paroxysmal disorders	3314.87	1728.4	4901.33
277	Arthropathies_Hypertension_Skin disease	2877.57	1785.15	3969.99
278	Arthropathies_Hypertension_Stomach ulcer	2193.54	1415.18	2971.89
279	Arthropathies_Hypertension_Thyroid problems	2672.55	1372.55	3972.56
280	Arthropathies_Osteoporosis_Paroxysmal disorders	3047.43	1266.8	4828.05
281	Arthropathies_Osteoporosis_Skin disease	2645.41	1454.27	3836.56
282	Arthropathies_Osteoporosis_Stomach ulcer	2016.56	1119.65	2913.48
283	Arthropathies_Osteoporosis_Thyroid problems	2876.7	1397.88	4355.51
284	Arthropathies_Paroxysmal disorders_Skin disease	2962.59	1331.58	4593.61
285	Arthropathies_Paroxysmal disorders_Stomach ulcer	2258.35	1104.41	3412.29
286	Arthropathies_Paroxysmal disorders_Thyroid problems	3221.61	1395.22	5048
287	Arthropathies_Skin disease_Stomach ulcer	1960.43	1157.26	2763.6
288	Arthropathies_Skin disease_Thyroid problems	2796.62	1467.03	4126.2
289	Arthropathies_Stomach ulcer_Thyroid problems	2131.83	1129.61	3134.04
290	Bowel disorder_Cancer_Respiratory disease	7994.77	4280.16	11709.4
291	Bowel disorder_Cancer_Cardiovascular disease	9649.42	4678.56	14620.3
292	Bowel disorder_Cancer_Depression	9832.44	5161.9	14503
293	Bowel disorder_Cancer_Diabetes	15065.8	7930.52	22201
294	Bowel disorder_Cancer_Dorsopathies	8442.53	3887.85	12997.2
295	Bowel disorder_Cancer_Eye disease	7226.56	3811.28	10641.8
296	Bowel disorder_Cancer_Chronic fatigue	15014.2	8563.5	21465
297	Bowel disorder_Cancer_Genitourinary problems	11618.7	5996.68	17240.8
298	Bowel disorder_Cancer_High cholesterol	7744.5	4461.56	11027.4
299	Bowel disorder_Cancer_Hypertension	11295.4	5865.59	16725.2
300	Bowel disorder_Cancer_Osteoporosis	7788.47	4300.61	11276.3
301	Bowel disorder_Cancer_Paroxysmal disorders	6086.55	2806.29	9366.81
302	Bowel disorder_Cancer_Skin disease	7782.79	4297.54	11268
303	Bowel disorder_Cancer_Stomach ulcer	5932.72	3420.25	8445.19
304	Bowel disorder_Cancer_Thyroid problems	8137.37	3197.18	13077.6
305	Bowel disorder_Respiratory disease_Cardiovascular disease	4773.04	2032.06	7514.01
306	Bowel disorder_Respiratory disease_Depression	4863.57	2382.07	7345.07
307	Bowel disorder_Respiratory disease_Diabetes	7452.21	3915.09	10989.3
308	Bowel disorder_Respiratory disease_Dorsopathies	4823.72	2526.13	7121.3
309	Bowel disorder_Respiratory disease_Eye disease	3574.58	1781.18	5367.98
310	Bowel disorder_Respiratory disease_Chronic fatigue	7426.72	4130.61	10722.8
311	Bowel disorder_Respiratory disease_Genitourinary problems	5747.15	2897.5	8596.81
312	Bowel disorder_Respiratory disease_High cholesterol	3355.41	1670.7	5040.11
313	Bowel disorder_Respiratory disease_Hypertension	5726.57	2706.52	8746.62
314	Bowel disorder_Respiratory disease_Osteoporosis	3852.53	2065.36	5639.71
315	Bowel disorder_Respiratory disease_Paroxysmal disorders	3010.68	1282.78	4738.59
316	Bowel disorder_Respiratory disease_Skin disease	3849.72	1989.07	5710.37
317	Bowel disorder_Respiratory disease_Stomach ulcer	2934.59	1623.79	4245.4
318	Bowel disorder_Respiratory disease_Thyroid problems	4025.11	1587.02	6463.21
319	Bowel disorder_Cardiovascular disease_Depression	5870.16	2516.18	9224.15
320	Bowel disorder_Cardiovascular disease_Diabetes	8994.55	4429.78	13559.3
321	Bowel disorder_Cardiovascular disease_Dorsopathies	4777.46	2142.94	7411.99
322	Bowel disorder_Cardiovascular disease_Eye disease	4314.4	1944.81	6683.98
323	Bowel disorder_Cardiovascular disease_Chronic fatigue	8963.79	4468.06	13459.5
324	Bowel disorder_Cardiovascular disease_Genitourinary problems	6936.61	3216.02	10657.2
325	Bowel disorder_Cardiovascular disease_High cholesterol	3608.6	1775.89	5441.32
326	Bowel disorder_Cardiovascular disease_Hypertension	6819.72	3242.36	10397.1
327	Bowel disorder_Cardiovascular disease_Osteoporosis	4649.87	2136.46	7163.28
328	Bowel disorder_Cardiovascular disease_Paroxysmal disorders	3633.79	1423.83	5843.75
329	Bowel disorder_Cardiovascular disease_Skin disease	4646.48	2145.66	7147.3
330	Bowel disorder_Cardiovascular disease_Stomach ulcer	3541.95	1768.96	5314.94
331	Bowel disorder_Cardiovascular disease_Thyroid problems	4858.17	1647.92	8068.43
332	Bowel disorder_Depression_Diabetes	9165.16	4549.72	13780.6
333	Bowel disorder_Depression_Dorsopathies	3819.06	1672.39	5965.72
334	Bowel disorder_Depression_Eye disease	4396.23	2133.31	6659.16
335	Bowel disorder_Depression_Chronic fatigue	5963.68	2899.16	9028.19
336	Bowel disorder_Depression_Genitourinary problems	7068.18	3617.35	10519
337	Bowel disorder_Depression_High cholesterol	7068.88	2991.75	11146
338	Bowel disorder_Depression_Hypertension	6871.49	3541.97	10201
339	Bowel disorder_Depression_Osteoporosis	7237.41	2948.26	11526.6
340	Bowel disorder_Depression_Paroxysmal disorders	3702.71	1558.55	5846.88
341	Bowel disorder_Depression_Skin disease	4734.61	2353.42	7115.8
342	Bowel disorder_Depression_Stomach ulcer	3609.14	1894.68	5323.59
343	Bowel disorder_Depression_Thyroid problems	4950.32	1811.29	8089.35
344	Bowel disorder_Diabetes_Dorsopathies	5336.13	2089.58	8582.68
345	Bowel disorder_Diabetes_Eye disease	6736.13	3582.1	9890.15
346	Bowel disorder_Diabetes_Chronic fatigue	13995.3	7528.13	20462.4
347	Bowel disorder_Diabetes_Genitourinary problems	10830.2	4750.64	16909.8
348	Bowel disorder_Diabetes_High cholesterol	6416.61	3819.79	9013.43
349	Bowel disorder_Diabetes_Hypertension	5370.18	2845.07	7895.29
350	Bowel disorder_Diabetes_Osteoporosis	7259.91	3803.88	10715.9
351	Bowel disorder_Diabetes_Paroxysmal disorders	5673.48	2449	8897.96
352	Bowel disorder_Diabetes_Skin disease	7254.61	3634.27	10874.9
353	Bowel disorder_Diabetes_Stomach ulcer	5530.1	3006.69	8053.51
354	Bowel disorder_Diabetes_Thyroid problems	7585.13	2877.02	12293.2
355	Bowel disorder_Dorsopathies_Eye disease	4102.56	1844.14	6360.97
356	Bowel disorder_Dorsopathies_Chronic fatigue	8316.38	1731.92	14900.8
357	Bowel disorder_Dorsopathies_Genitourinary problems	4296.18	1954.39	6637.97
358	Bowel disorder_Dorsopathies_High cholesterol	3679.72	1590.59	5768.86
359	Bowel disorder_Dorsopathies_Hypertension	5472.73	2424.55	8520.91
360	Bowel disorder_Dorsopathies_Osteoporosis	2211.94	944.88	3479
361	Bowel disorder_Dorsopathies_Paroxysmal disorders	5869.88	1558.39	10181.4
362	Bowel disorder_Dorsopathies_Skin disease	4065.33	2013.59	6117.06
363	Bowel disorder_Dorsopathies_Stomach ulcer	3098.95	1590.24	4607.66
364	Bowel disorder_Dorsopathies_Thyroid problems	4302.4	1944.46	6660.33
365	Bowel disorder_Eye disease_Chronic fatigue	6713.09	3605.27	9820.91
366	Bowel disorder_Eye disease_Genitourinary problems	5194.91	2676.88	7712.94
367	Bowel disorder_Eye disease_High cholesterol	2703.2	1389.74	4016.65
368	Bowel disorder_Eye disease_Hypertension	7036.77	3746.1	10327.4
369	Bowel disorder_Eye disease_Osteoporosis	3482.34	1847.85	5116.83
370	Bowel disorder_Eye disease_Paroxysmal disorders	2721.39	1227.34	4215.44
371	Bowel disorder_Eye disease_Skin disease	3479.8	1795.07	5164.53
372	Bowel disorder_Eye disease_Stomach ulcer	2652.61	1442.7	3862.52
373	Bowel disorder_Eye disease_Thyroid problems	3638.34	1419.74	5856.94
374	Bowel disorder_Chronic fatigue_Genitourinary problems	10758.4	2609.11	18907.7
375	Bowel disorder_Chronic fatigue_High cholesterol	4882.44	2375.63	7389.25
376	Bowel disorder_Chronic fatigue_Hypertension	8612.2	3887.5	13336.9
377	Bowel disorder_Chronic fatigue_Osteoporosis	6861.09	3556.05	10166.1
378	Bowel disorder_Chronic fatigue_Paroxysmal disorders	5654.08	2673.81	8634.35
379	Bowel disorder_Chronic fatigue_Skin disease	7229.8	4054.65	10404.9
380	Bowel disorder_Chronic fatigue_Stomach ulcer	5511.18	3232.2	7790.17
381	Bowel disorder_Chronic fatigue_Thyroid problems	7559.19	3329.09	11789.3
382	Bowel disorder_Genitourinary problems_High cholesterol	5456.65	2793.83	8119.47
383	Bowel disorder_Genitourinary problems_Hypertension	6260.54	1288.07	11233
384	Bowel disorder_Genitourinary problems_Osteoporosis	5598.85	2846.57	8351.13
385	Bowel disorder_Genitourinary problems_Paroxysmal disorders	4375.4	1889.55	6861.25
386	Bowel disorder_Genitourinary problems_Skin disease	5594.76	2785.68	8403.84
387	Bowel disorder_Genitourinary problems_Stomach ulcer	4264.82	2260.94	6268.7
388	Bowel disorder_Genitourinary problems_Thyroid problems	5849.66	2179.67	9519.66
389	Bowel disorder_High cholesterol_Hypertension	3738.56	2115.86	5361.26
390	Bowel disorder_High cholesterol_Osteoporosis	3775.42	1432.66	6118.17
391	Bowel disorder_High cholesterol_Paroxysmal disorders	2916.43	1401.81	4431.05
392	Bowel disorder_High cholesterol_Skin disease	3729.21	2061.57	5396.84
393	Bowel disorder_High cholesterol_Stomach ulcer	2842.73	1707.14	3978.31
394	Bowel disorder_High cholesterol_Thyroid problems	3750.51	1487.6	6013.42
395	Bowel disorder_Hypertension_Osteoporosis	4793.4	2262.32	7324.49
396	Bowel disorder_Hypertension_Paroxysmal disorders	4253.64	1845.75	6661.53
397	Bowel disorder_Hypertension_Skin disease	5439.07	2738.48	8139.65
398	Bowel disorder_Hypertension_Stomach ulcer	4146.13	2234.49	6057.78
399	Bowel disorder_Hypertension_Thyroid problems	4857.06	2148.87	7565.24
400	Bowel disorder_Osteoporosis_Paroxysmal disorders	2932.99	1357.38	4508.61
401	Bowel disorder_Osteoporosis_Skin disease	3750.38	2031.27	5469.49
402	Bowel disorder_Osteoporosis_Stomach ulcer	2858.87	1616.49	4101.24
403	Bowel disorder_Osteoporosis_Thyroid problems	3921.25	1550.6	6291.9
404	Bowel disorder_Paroxysmal disorders_Skin disease	2930.85	1302.79	4558.92
405	Bowel disorder_Paroxysmal disorders_Stomach ulcer	2234.15	1052.58	3415.72
406	Bowel disorder_Paroxysmal disorders_Thyroid problems	3064.38	988.855	5139.91
407	Bowel disorder_Skin disease_Stomach ulcer	2856.78	1595.11	4118.45
408	Bowel disorder_Skin disease_Thyroid problems	3918.39	1505.31	6331.46
409	Bowel disorder_Stomach ulcer_Thyroid problems	2986.94	1213.69	4760.18
410	Cancer_Respiratory disease_Cardiovascular disease	6903.97	3228.65	10579.3
411	Cancer_Respiratory disease_Depression	7034.93	3690.1	10379.8
412	Cancer_Respiratory disease_Diabetes	10779.3	6051.38	15507.2
413	Cancer_Respiratory disease_Dorsopathies	6433.36	3984.81	8881.91
414	Cancer_Respiratory disease_Eye disease	5170.47	2613.69	7727.24
415	Cancer_Respiratory disease_Chronic fatigue	10742.4	5702.3	15782.5
416	Cancer_Respiratory disease_Genitourinary problems	8312.98	4406.26	12219.7
417	Cancer_Respiratory disease_High cholesterol	4853.44	2471.66	7235.22
418	Cancer_Respiratory disease_Hypertension	8283.21	4191.92	12374.5
419	Cancer_Respiratory disease_Osteoporosis	5572.5	3194.6	7950.41
420	Cancer_Respiratory disease_Paroxysmal disorders	4354.81	1908.98	6800.64
421	Cancer_Respiratory disease_Skin disease	5568.44	3124.63	8012.25
422	Cancer_Respiratory disease_Stomach ulcer	4244.75	2483.97	6005.53
423	Cancer_Respiratory disease_Thyroid problems	5822.14	2925.22	8719.05
424	Cancer_Cardiovascular disease_Depression	8490.91	4392.28	12589.6
425	Cancer_Cardiovascular disease_Diabetes	13010.2	7717.89	18302.5
426	Cancer_Cardiovascular disease_Dorsopathies	6371.68	3465.66	9277.69
427	Cancer_Cardiovascular disease_Eye disease	6240.57	3213.53	9267.62
428	Cancer_Cardiovascular disease_Chronic fatigue	12965.7	6946.53	18984.9
429	Cancer_Cardiovascular disease_Genitourinary problems	10033.5	5507.16	14559.8
430	Cancer_Cardiovascular disease_High cholesterol	5219.68	3011.06	7428.29
431	Cancer_Cardiovascular disease_Hypertension	9864.41	5289.41	14439.4
432	Cancer_Cardiovascular disease_Osteoporosis	6725.82	3718.82	9732.82
433	Cancer_Cardiovascular disease_Paroxysmal disorders	5256.11	2392.93	8119.28
434	Cancer_Cardiovascular disease_Skin disease	6720.91	3795.19	9646.64
435	Cancer_Cardiovascular disease_Stomach ulcer	5123.27	3048.89	7197.64
436	Cancer_Cardiovascular disease_Thyroid problems	7027.12	3456.79	10597.5
437	Cancer_Depression_Diabetes	13257	7732.98	18781
438	Cancer_Depression_Dorsopathies	5093.45	2638.05	7548.85
439	Cancer_Depression_Eye disease	6358.94	3440	9277.89
440	Cancer_Depression_Chronic fatigue	8626.18	4618.23	12634.1
441	Cancer_Depression_Genitourinary problems	10223.8	6054.6	14393
442	Cancer_Depression_High cholesterol	10224.8	4912.4	15537.2
443	Cancer_Depression_Hypertension	9939.28	5817.96	14060.6
444	Cancer_Depression_Osteoporosis	10468.6	5052.06	15885.1
445	Cancer_Depression_Paroxysmal disorders	5355.8	2550.69	8160.91
446	Cancer_Depression_Skin disease	6848.39	4067.56	9629.22
447	Cancer_Depression_Stomach ulcer	5220.44	3190.88	7250.01
448	Cancer_Depression_Thyroid problems	7160.41	3684.07	10636.7
449	Cancer_Diabetes_Dorsopathies	7116.77	3790.24	10443.3
450	Cancer_Diabetes_Eye disease	9743.49	5769.6	13717.4
451	Cancer_Diabetes_Chronic fatigue	20243.5	11396.9	29090.2
452	Cancer_Diabetes_Genitourinary problems	15665.4	7920.75	23410.1
453	Cancer_Diabetes_High cholesterol	9281.33	6075.97	12486.7
454	Cancer_Diabetes_Hypertension	7767.71	4671.64	10863.8
455	Cancer_Diabetes_Osteoporosis	10501.1	6463.99	14538.2
456	Cancer_Diabetes_Paroxysmal disorders	8206.43	3995.05	12417.8
457	Cancer_Diabetes_Skin disease	10493.4	6265.5	14721.4
458	Cancer_Diabetes_Stomach ulcer	7999.03	5059.35	10938.7
459	Cancer_Diabetes_Thyroid problems	10971.5	5822.59	16120.5
460	Cancer_Dorsopathies_Eye disease	5471.55	3157.44	7785.66
461	Cancer_Dorsopathies_Chronic fatigue	11091.5	4626.76	17556.2
462	Cancer_Dorsopathies_Genitourinary problems	5729.79	2942.84	8516.73
463	Cancer_Dorsopathies_High cholesterol	4907.62	2569.95	7245.3
464	Cancer_Dorsopathies_Hypertension	7298.94	3633.53	10964.4
465	Cancer_Dorsopathies_Osteoporosis	2950.05	1477.93	4422.17
466	Cancer_Dorsopathies_Paroxysmal disorders	7828.62	3043.87	12613.4
467	Cancer_Dorsopathies_Skin disease	5421.9	3491.08	7352.73
468	Cancer_Dorsopathies_Stomach ulcer	4133.05	2743.8	5522.3
469	Cancer_Dorsopathies_Thyroid problems	5738.08	3381.67	8094.49
470	Cancer_Eye disease_Chronic fatigue	9710.17	5181.76	14238.6
471	Cancer_Eye disease_Genitourinary problems	7514.19	4239.18	10789.2
472	Cancer_Eye disease_High cholesterol	3910.05	2144.14	5675.95
473	Cancer_Eye disease_Hypertension	10178.4	5855.75	14501
474	Cancer_Eye disease_Osteoporosis	5037.04	2977.35	7096.74
475	Cancer_Eye disease_Paroxysmal disorders	3936.36	1900.59	5972.13
476	Cancer_Eye disease_Skin disease	5033.37	2937.32	7129.42
477	Cancer_Eye disease_Stomach ulcer	3836.87	2299.19	5374.56
478	Cancer_Eye disease_Thyroid problems	5262.69	2724.97	7800.41
479	Cancer_Chronic fatigue_Genitourinary problems	15561.5	3459.29	27663.7
480	Cancer_Chronic fatigue_High cholesterol	7062.22	3420.21	10704.2
481	Cancer_Chronic fatigue_Hypertension	12457.1	5875.98	19038.3
482	Cancer_Chronic fatigue_Osteoporosis	9924.24	5370	14478.5
483	Cancer_Chronic fatigue_Paroxysmal disorders	8178.36	3895.55	12461.2
484	Cancer_Chronic fatigue_Skin disease	10457.6	6245.45	14669.7
485	Cancer_Chronic fatigue_Stomach ulcer	7971.67	4844.33	11099
486	Cancer_Chronic fatigue_Thyroid problems	10934	5993.34	15874.7
487	Cancer_Genitourinary problems_High cholesterol	7892.79	4239.82	11545.8
488	Cancer_Genitourinary problems_Hypertension	9055.58	2275.07	15836.1
489	Cancer_Genitourinary problems_Osteoporosis	8098.47	4752.12	11444.8
490	Cancer_Genitourinary problems_Paroxysmal disorders	6328.81	3033.97	9623.64
491	Cancer_Genitourinary problems_Skin disease	8092.56	4723.67	11461.4
492	Cancer_Genitourinary problems_Stomach ulcer	6168.86	3736.07	8601.64
493	Cancer_Genitourinary problems_Thyroid problems	8461.26	4346.52	12576
494	Cancer_High cholesterol_Hypertension	5407.65	3577.6	7237.7
495	Cancer_High cholesterol_Osteoporosis	5460.96	2479.6	8442.33
496	Cancer_High cholesterol_Paroxysmal disorders	4218.48	2203.52	6233.45
497	Cancer_High cholesterol_Skin disease	5394.12	3439.05	7349.19
498	Cancer_High cholesterol_Stomach ulcer	4111.87	2782.53	5441.21
499	Cancer_High cholesterol_Thyroid problems	5424.93	2821.02	8028.85
500	Cancer_Hypertension_Osteoporosis	6933.43	3779.47	10087.4
501	Cancer_Hypertension_Paroxysmal disorders	6152.69	2909.16	9396.21
502	Cancer_Hypertension_Skin disease	7867.36	4557.9	11176.8
503	Cancer_Hypertension_Stomach ulcer	5997.19	3624.29	8370.08
504	Cancer_Hypertension_Thyroid problems	7025.5	3936.52	10114.5
505	Cancer_Osteoporosis_Paroxysmal disorders	4242.44	2213.48	6271.39
506	Cancer_Osteoporosis_Skin disease	5424.75	3520.6	7328.89
507	Cancer_Osteoporosis_Stomach ulcer	4135.22	2729.9	5540.54
508	Cancer_Osteoporosis_Thyroid problems	5671.9	3133.66	8210.14
509	Cancer_Paroxysmal disorders_Skin disease	4239.34	2158.93	6319.75
510	Cancer_Paroxysmal disorders_Stomach ulcer	3231.6	1697.01	4766.18
511	Cancer_Paroxysmal disorders_Thyroid problems	4432.49	1953.98	6910.99
512	Cancer_Skin disease_Stomach ulcer	4132.2	2738.22	5526.18
513	Cancer_Skin disease_Thyroid problems	5667.76	3094.48	8241.04
514	Cancer_Stomach ulcer_Thyroid problems	4320.46	2423.05	6217.88
515	Respiratory disease_Cardiovascular disease_Depression	4199.99	1712.21	6687.77
516	Respiratory disease_Cardiovascular disease_Diabetes	6435.43	3220.22	9650.65
517	Respiratory disease_Cardiovascular disease_Dorsopathies	3640.51	1874.53	5406.5
518	Respiratory disease_Cardiovascular disease_Eye disease	3086.87	1269.02	4904.72
519	Respiratory disease_Cardiovascular disease_Chronic fatigue	6413.42	2836.49	9990.36
520	Respiratory disease_Cardiovascular disease_Genitourinary problems	4963.01	2251.98	7674.05
521	Respiratory disease_Cardiovascular disease_High cholesterol	2261.49	1115.73	3407.26
522	Respiratory disease_Cardiovascular disease_Hypertension	5001.08	2185.54	7816.62
523	Respiratory disease_Cardiovascular disease_Osteoporosis	3326.89	1511.69	5142.1
524	Respiratory disease_Cardiovascular disease_Paroxysmal disorders	2599.91	917.319	4282.5
525	Respiratory disease_Cardiovascular disease_Skin disease	3324.47	1486.3	5162.64
526	Respiratory disease_Cardiovascular disease_Stomach ulcer	2534.2	1224.07	3844.33
527	Respiratory disease_Cardiovascular disease_Thyroid problems	3475.93	1450.23	5501.63
528	Respiratory disease_Depression_Diabetes	6557.5	3425.97	9689.03
529	Respiratory disease_Depression_Dorsopathies	2910.19	1523.28	4297.1
530	Respiratory disease_Depression_Eye disease	3145.42	1444.23	4846.61
531	Respiratory disease_Depression_Chronic fatigue	4266.9	2209.1	6324.7
532	Respiratory disease_Depression_Genitourinary problems	5057.15	2624.16	7490.15
533	Respiratory disease_Depression_High cholesterol	4430.03	1599	7261.06
534	Respiratory disease_Depression_Hypertension	5039.04	2520.24	7557.84
535	Respiratory disease_Depression_Osteoporosis	5178.23	2371.75	7984.71
536	Respiratory disease_Depression_Paroxysmal disorders	2649.22	1044.97	4253.48
537	Respiratory disease_Depression_Skin disease	3387.52	1689.07	5085.98
538	Respiratory disease_Depression_Stomach ulcer	2582.27	1358.05	3806.49
539	Respiratory disease_Depression_Thyroid problems	3541.86	1642.83	5440.89
540	Respiratory disease_Diabetes_Dorsopathies	4066.23	2191.68	5940.78
541	Respiratory disease_Diabetes_Eye disease	4819.57	2587.74	7051.4
542	Respiratory disease_Diabetes_Chronic fatigue	10013.4	5283.72	14743
543	Respiratory disease_Diabetes_Genitourinary problems	7748.82	3678.91	11818.7
544	Respiratory disease_Diabetes_High cholesterol	4021.26	2159.47	5883.04
545	Respiratory disease_Diabetes_Hypertension	3938.09	2158.83	5717.36
546	Respiratory disease_Diabetes_Osteoporosis	5194.32	2977.19	7411.46
547	Respiratory disease_Diabetes_Paroxysmal disorders	4059.27	1755.73	6362.81
548	Respiratory disease_Diabetes_Skin disease	5190.53	2783.01	7598.06
549	Respiratory disease_Diabetes_Stomach ulcer	3956.68	2301.63	5611.72
550	Respiratory disease_Diabetes_Thyroid problems	5427.02	2777.72	8076.31
551	Respiratory disease_Dorsopathies_Eye disease	3126.22	1603.18	4649.27
552	Respiratory disease_Dorsopathies_Chronic fatigue	6337.23	2959.03	9715.43
553	Respiratory disease_Dorsopathies_Genitourinary problems	3273.77	1550.7	4996.84
554	Respiratory disease_Dorsopathies_High cholesterol	2456.06	1094.45	3817.66
555	Respiratory disease_Dorsopathies_Hypertension	4274.33	1803.77	6744.9
556	Respiratory disease_Dorsopathies_Osteoporosis	1685.54	773.339	2597.74
557	Respiratory disease_Dorsopathies_Paroxysmal disorders	4472.95	1853.88	7092.03
558	Respiratory disease_Dorsopathies_Skin disease	3097.85	1892.18	4303.53
559	Respiratory disease_Dorsopathies_Stomach ulcer	2361.46	1510.45	3212.46
560	Respiratory disease_Dorsopathies_Thyroid problems	3278.5	1824.99	4732.02
561	Respiratory disease_Eye disease_Chronic fatigue	4803.09	2275.24	7330.94
562	Respiratory disease_Eye disease_Genitourinary problems	3716.86	1862.92	5570.8
563	Respiratory disease_Eye disease_High cholesterol	1694.08	737.039	2651.12
564	Respiratory disease_Eye disease_Hypertension	5160.25	2430.09	7890.41
565	Respiratory disease_Eye disease_Osteoporosis	2491.55	1299.3	3683.8
566	Respiratory disease_Eye disease_Paroxysmal disorders	1947.1	789.399	3104.8
567	Respiratory disease_Eye disease_Skin disease	2489.73	1235.95	3743.51
568	Respiratory disease_Eye disease_Stomach ulcer	1897.89	991.86	2803.92
569	Respiratory disease_Eye disease_Thyroid problems	2603.16	1230.7	3975.63
570	Respiratory disease_Chronic fatigue_Genitourinary problems	7697.42	1440.74	13954.1
571	Respiratory disease_Chronic fatigue_High cholesterol	3059.8	1322.1	4797.5
572	Respiratory disease_Chronic fatigue_Hypertension	6315.55	2636.63	9994.48
573	Respiratory disease_Chronic fatigue_Osteoporosis	4908.98	2680.32	7137.64
574	Respiratory disease_Chronic fatigue_Paroxysmal disorders	4045.39	1671.62	6419.15
575	Respiratory disease_Chronic fatigue_Skin disease	5172.78	2711.31	7634.25
576	Respiratory disease_Chronic fatigue_Stomach ulcer	3943.15	2156.88	5729.42
577	Respiratory disease_Chronic fatigue_Thyroid problems	5408.46	2794.17	8022.74
578	Respiratory disease_Genitourinary problems_High cholesterol	3419.65	1598.59	5240.72
579	Respiratory disease_Genitourinary problems_Hypertension	4591.02	862.512	8319.53
580	Respiratory disease_Genitourinary problems_Osteoporosis	4005.87	2144.68	5867.06
581	Respiratory disease_Genitourinary problems_Paroxysmal disorders	3130.51	1303.93	4957.1
582	Respiratory disease_Genitourinary problems_Skin disease	4002.95	2054.88	5951.02
583	Respiratory disease_Genitourinary problems_Stomach ulcer	3051.4	1665.89	4436.91
584	Respiratory disease_Genitourinary problems_Thyroid problems	4185.32	2029.61	6341.03
585	Respiratory disease_High cholesterol_Hypertension	2401.37	1377.69	3425.05
586	Respiratory disease_High cholesterol_Osteoporosis	2366.03	766.689	3965.38
587	Respiratory disease_High cholesterol_Paroxysmal disorders	1827.71	735.396	2920.03
588	Respiratory disease_High cholesterol_Skin disease	2337.07	1224	3450.14
589	Respiratory disease_High cholesterol_Stomach ulcer	1781.52	989.105	2573.94
590	Respiratory disease_High cholesterol_Thyroid problems	2350.42	972.607	3728.24
591	Respiratory disease_Hypertension_Osteoporosis	3515.13	1729.34	5300.91
592	Respiratory disease_Hypertension_Paroxysmal disorders	3119.3	1216.87	5021.74
593	Respiratory disease_Hypertension_Skin disease	3988.61	1921.64	6055.58
594	Respiratory disease_Hypertension_Stomach ulcer	3040.47	1614.86	4466.08
595	Respiratory disease_Hypertension_Thyroid problems	3561.81	1734.69	5388.92
596	Respiratory disease_Osteoporosis_Paroxysmal disorders	2098.5	947.047	3249.95
597	Respiratory disease_Osteoporosis_Skin disease	2683.33	1514.67	3851.98
598	Respiratory disease_Osteoporosis_Stomach ulcer	2045.47	1204.4	2886.53
599	Respiratory disease_Osteoporosis_Thyroid problems	2805.58	1454.22	4156.94
600	Respiratory disease_Paroxysmal disorders_Skin disease	2096.97	889.468	3304.47
601	Respiratory disease_Paroxysmal disorders_Stomach ulcer	1598.49	718.065	2478.92
602	Respiratory disease_Paroxysmal disorders_Thyroid problems	2192.51	861.216	3523.8
603	Respiratory disease_Skin disease_Stomach ulcer	2043.97	1162.95	2925
604	Respiratory disease_Skin disease_Thyroid problems	2803.53	1384.27	4222.79
605	Respiratory disease_Stomach ulcer_Thyroid problems	2137.1	1111.9	3162.29
606	Cardiovascular disease_Depression_Diabetes	7914.68	4221.13	11608.2
607	Cardiovascular disease_Depression_Dorsopathies	2882.29	1215.14	4549.43
608	Cardiovascular disease_Depression_Eye disease	3796.41	1717.36	5875.46
609	Cardiovascular disease_Depression_Chronic fatigue	5150	2377.76	7922.24
610	Cardiovascular disease_Depression_Genitourinary problems	6103.81	3171.77	9035.84
611	Cardiovascular disease_Depression_High cholesterol	4764.32	2019.24	7509.39
612	Cardiovascular disease_Depression_Hypertension	6000.95	2927.09	9074.81
613	Cardiovascular disease_Depression_Osteoporosis	6249.94	2490.24	10009.6
614	Cardiovascular disease_Depression_Paroxysmal disorders	3197.52	1266.71	5128.33
615	Cardiovascular disease_Depression_Skin disease	4088.63	1984.2	6193.05
616	Cardiovascular disease_Depression_Stomach ulcer	3116.71	1611.42	4621.99
617	Cardiovascular disease_Depression_Thyroid problems	4274.9	1876.83	6672.97
618	Cardiovascular disease_Diabetes_Dorsopathies	4027.24	1812.77	6241.71
619	Cardiovascular disease_Diabetes_Eye disease	5817.05	3294.98	8339.13
620	Cardiovascular disease_Diabetes_Chronic fatigue	12085.8	6663.71	17507.9
621	Cardiovascular disease_Diabetes_Genitourinary problems	9352.56	4758.33	13946.8
622	Cardiovascular disease_Diabetes_High cholesterol	4324.7	2389.93	6259.47
623	Cardiovascular disease_Diabetes_Hypertension	4689.84	2798.98	6580.7
624	Cardiovascular disease_Diabetes_Osteoporosis	6269.37	3589.13	8949.61
625	Cardiovascular disease_Diabetes_Paroxysmal disorders	4899.4	2278.75	7520.05
626	Cardiovascular disease_Diabetes_Skin disease	6264.8	3499.63	9029.96
627	Cardiovascular disease_Diabetes_Stomach ulcer	4775.58	2928.35	6622.8
628	Cardiovascular disease_Diabetes_Thyroid problems	6550.22	3397.53	9702.91
629	Cardiovascular disease_Dorsopathies_Eye disease	3096.25	1448.14	4744.35
630	Cardiovascular disease_Dorsopathies_Chronic fatigue	6276.47	2647.12	9905.81
631	Cardiovascular disease_Dorsopathies_Genitourinary problems	3242.37	1454.01	5030.74
632	Cardiovascular disease_Dorsopathies_High cholesterol	2726.26	1221.23	4231.29
633	Cardiovascular disease_Dorsopathies_Hypertension	4176.97	1826.8	6527.13
634	Cardiovascular disease_Dorsopathies_Osteoporosis	1669.38	663.257	2675.5
635	Cardiovascular disease_Dorsopathies_Paroxysmal disorders	4430.06	1490.7	7369.42
636	Cardiovascular disease_Dorsopathies_Skin disease	3068.15	1643.49	4492.81
637	Cardiovascular disease_Dorsopathies_Stomach ulcer	2338.81	1320.73	3356.9
638	Cardiovascular disease_Dorsopathies_Thyroid problems	3247.07	1657.29	4836.84
639	Cardiovascular disease_Eye disease_Chronic fatigue	5797.16	2769.17	8825.16
640	Cardiovascular disease_Eye disease_Genitourinary problems	4486.12	2325.82	6646.42
641	Cardiovascular disease_Eye disease_High cholesterol	1821.91	937.224	2706.6
642	Cardiovascular disease_Eye disease_Hypertension	6145.29	3104.7	9185.88
643	Cardiovascular disease_Eye disease_Osteoporosis	3007.21	1512	4502.43
644	Cardiovascular disease_Eye disease_Paroxysmal disorders	2350.08	989.341	3710.83
645	Cardiovascular disease_Eye disease_Skin disease	3005.02	1499.71	4510.33
646	Cardiovascular disease_Eye disease_Stomach ulcer	2290.69	1215.74	3365.64
647	Cardiovascular disease_Eye disease_Thyroid problems	3141.93	1452.91	4830.94
648	Cardiovascular disease_Chronic fatigue_Genitourinary problems	9290.52	1867.12	16713.9
649	Cardiovascular disease_Chronic fatigue_High cholesterol	3290.69	1595.72	4985.66
650	Cardiovascular disease_Chronic fatigue_Hypertension	7521.14	3120.45	11921.8
651	Cardiovascular disease_Chronic fatigue_Osteoporosis	5924.97	2993.48	8856.45
652	Cardiovascular disease_Chronic fatigue_Paroxysmal disorders	4882.64	2074.85	7690.43
653	Cardiovascular disease_Chronic fatigue_Skin disease	6243.37	3259.54	9227.2
654	Cardiovascular disease_Chronic fatigue_Stomach ulcer	4759.24	2619.38	6899.11
655	Cardiovascular disease_Chronic fatigue_Thyroid problems	6527.82	3268.52	9787.12
656	Cardiovascular disease_Genitourinary problems_High cholesterol	3677.7	1838.88	5516.52
657	Cardiovascular disease_Genitourinary problems_Hypertension	5467.41	1536.2	9398.62
658	Cardiovascular disease_Genitourinary problems_Osteoporosis	4834.95	2536.41	7133.49
659	Cardiovascular disease_Genitourinary problems_Paroxysmal disorders	3778.42	1660.87	5895.98
660	Cardiovascular disease_Genitourinary problems_Skin disease	4831.42	2534.2	7128.64
661	Cardiovascular disease_Genitourinary problems_Stomach ulcer	3682.93	2075.97	5289.89
662	Cardiovascular disease_Genitourinary problems_Thyroid problems	5051.54	2435.42	7667.66
663	Cardiovascular disease_High cholesterol_Hypertension	3598.22	2207	4989.45
664	Cardiovascular disease_High cholesterol_Osteoporosis	2544.57	932.84	4156.31
665	Cardiovascular disease_High cholesterol_Paroxysmal disorders	1965.63	949.033	2982.23
666	Cardiovascular disease_High cholesterol_Skin disease	2513.43	1380.5	3646.36
667	Cardiovascular disease_High cholesterol_Stomach ulcer	1915.96	1122.14	2709.77
668	Cardiovascular disease_High cholesterol_Thyroid problems	2527.79	1151.36	3904.21
669	Cardiovascular disease_Hypertension_Osteoporosis	4186.13	1968.18	6404.09
670	Cardiovascular disease_Hypertension_Paroxysmal disorders	3714.75	1544.58	5884.92
671	Cardiovascular disease_Hypertension_Skin disease	4750	2442.98	7057.02
672	Cardiovascular disease_Hypertension_Stomach ulcer	3620.87	1978.02	5263.72
673	Cardiovascular disease_Hypertension_Thyroid problems	4241.72	2047.55	6435.9
674	Cardiovascular disease_Osteoporosis_Paroxysmal disorders	2532.82	1122.94	3942.7
675	Cardiovascular disease_Osteoporosis_Skin disease	3238.68	1740.25	4737.11
676	Cardiovascular disease_Osteoporosis_Stomach ulcer	2468.81	1397.15	3540.46
677	Cardiovascular disease_Osteoporosis_Thyroid problems	3386.24	1626.51	5145.96
678	Cardiovascular disease_Paroxysmal disorders_Skin disease	2530.97	1100.44	3961.5
679	Cardiovascular disease_Paroxysmal disorders_Stomach ulcer	1929.33	897.148	2961.51
680	Cardiovascular disease_Paroxysmal disorders_Thyroid problems	2646.28	1036.07	4256.49
681	Cardiovascular disease_Skin disease_Stomach ulcer	2467	1408.07	3525.94
682	Cardiovascular disease_Skin disease_Thyroid problems	3383.76	1614.36	5153.17
683	Cardiovascular disease_Stomach ulcer_Thyroid problems	2579.4	1309.84	3848.96
684	Depression_Diabetes_Dorsopathies	3219.34	1402.12	5036.55
685	Depression_Diabetes_Eye disease	5927.39	3282.02	8572.77
686	Depression_Diabetes_Chronic fatigue	8040.76	3993.47	12088.1
687	Depression_Diabetes_Genitourinary problems	9529.96	4862.58	14197.3
688	Depression_Diabetes_High cholesterol	8471.63	3990.65	12952.6
689	Depression_Diabetes_Hypertension	4725.44	2855.01	6595.87
690	Depression_Diabetes_Osteoporosis	9758.12	4737.23	14779
691	Depression_Diabetes_Paroxysmal disorders	4992.33	2260.35	7724.31
692	Depression_Diabetes_Skin disease	6383.62	3486.47	9280.78
693	Depression_Diabetes_Stomach ulcer	4866.16	2844.51	6887.81
694	Depression_Diabetes_Thyroid problems	6674.46	3370.8	9978.13
695	Depression_Dorsopathies_Eye disease	2475.11	1051.24	3898.98
696	Depression_Dorsopathies_Chronic fatigue	6246.56	3016.53	9476.59
697	Depression_Dorsopathies_Genitourinary problems	2591.92	1036.96	4146.88
698	Depression_Dorsopathies_High cholesterol	1723.14	752.118	2694.17
699	Depression_Dorsopathies_Hypertension	3301.74	1408.04	5195.44
700	Depression_Dorsopathies_Osteoporosis	2038.42	831.083	3245.77
701	Depression_Dorsopathies_Paroxysmal disorders	3541.35	1232.4	5850.29
702	Depression_Dorsopathies_Skin disease	2452.65	1217.64	3687.65
703	Depression_Dorsopathies_Stomach ulcer	1869.62	960.342	2778.9
704	Depression_Dorsopathies_Thyroid problems	2595.67	1214.77	3976.58
705	Depression_Eye disease_Chronic fatigue	3856.89	1799.15	5914.64
706	Depression_Eye disease_Genitourinary problems	4571.21	2538.57	6603.85
707	Depression_Eye disease_High cholesterol	3568.94	1556.71	5581.16
708	Depression_Eye disease_Hypertension	6191.94	3455.17	8928.71
709	Depression_Eye disease_Osteoporosis	4680.65	2118.63	7242.68
710	Depression_Eye disease_Paroxysmal disorders	2394.66	1048.76	3740.56
711	Depression_Eye disease_Skin disease	3062.02	1595.57	4528.47
712	Depression_Eye disease_Stomach ulcer	2334.14	1263.32	3404.96
713	Depression_Eye disease_Thyroid problems	3201.53	1539.23	4863.82
714	Depression_Chronic fatigue_Genitourinary problems	6181.05	1423.75	10938.4
715	Depression_Chronic fatigue_High cholesterol	4208.82	1516.41	6901.23
716	Depression_Chronic fatigue_Hypertension	4948	2205	7691
717	Depression_Chronic fatigue_Osteoporosis	6021.29	2842.31	9200.28
718	Depression_Chronic fatigue_Paroxysmal disorders	3248.46	1305.66	5191.26
719	Depression_Chronic fatigue_Skin disease	4153.76	2095.8	6211.72
720	Depression_Chronic fatigue_Stomach ulcer	3166.36	1657.4	4675.32
721	Depression_Chronic fatigue_Thyroid problems	4343.01	2015.86	6670.15
722	Depression_Genitourinary problems_High cholesterol	7204.23	2928	11480.5
723	Depression_Genitourinary problems_Hypertension	5508.91	1619.55	9398.27
724	Depression_Genitourinary problems_Osteoporosis	7525.47	3424.76	11626.2
725	Depression_Genitourinary problems_Paroxysmal disorders	3850.09	1805.29	5894.89
726	Depression_Genitourinary problems_Skin disease	4923.06	2766.67	7079.45
727	Depression_Genitourinary problems_Stomach ulcer	3752.79	2214.65	5290.93
728	Depression_Genitourinary problems_Thyroid problems	5147.36	2645.88	7648.83
729	Depression_High cholesterol_Hypertension	4935.89	2556.64	7315.15
730	Depression_High cholesterol_Osteoporosis	7613.91	1046.42	14181.4
731	Depression_High cholesterol_Paroxysmal disorders	3850.47	1408.53	6292.41
732	Depression_High cholesterol_Skin disease	4923.54	2220.94	7626.15
733	Depression_High cholesterol_Stomach ulcer	3753.16	1809.69	5696.62
734	Depression_High cholesterol_Thyroid problems	4951.67	1724.16	8179.18
735	Depression_Hypertension_Osteoporosis	6442.86	2911.16	9974.57
736	Depression_Hypertension_Paroxysmal disorders	3742.95	1732.79	5753.11
737	Depression_Hypertension_Skin disease	4786.06	2672.65	6899.46
738	Depression_Hypertension_Stomach ulcer	3648.35	2150.77	5145.94
739	Depression_Hypertension_Thyroid problems	4273.92	2361.58	6186.26
740	Depression_Osteoporosis_Paroxysmal disorders	3942.27	1551.83	6332.7
741	Depression_Osteoporosis_Skin disease	5040.92	2461.86	7619.99
742	Depression_Osteoporosis_Stomach ulcer	3842.63	1986.33	5698.94
743	Depression_Osteoporosis_Thyroid problems	5270.59	2200.73	8340.46
744	Depression_Paroxysmal disorders_Skin disease	2578.98	1166.31	3991.64
745	Depression_Paroxysmal disorders_Stomach ulcer	1965.92	928.21	3003.63
746	Depression_Paroxysmal disorders_Thyroid problems	2696.48	1094.38	4298.57
747	Depression_Skin disease_Stomach ulcer	2513.8	1463.85	3563.74
748	Depression_Skin disease_Thyroid problems	3447.95	1710.25	5185.64
749	Depression_Stomach ulcer_Thyroid problems	2628.33	1355.18	3901.47
750	Diabetes_Dorsopathies_Eye disease	3458.32	1804.59	5112.04
751	Diabetes_Dorsopathies_Chronic fatigue	7010.43	2374.12	11646.7
752	Diabetes_Dorsopathies_Genitourinary problems	3621.53	1525.88	5717.18
753	Diabetes_Dorsopathies_High cholesterol	2757.14	1235.17	4279.11
754	Diabetes_Dorsopathies_Hypertension	2353	1018.91	3687.1
755	Diabetes_Dorsopathies_Osteoporosis	1864.59	788.176	2941.01
756	Diabetes_Dorsopathies_Paroxysmal disorders	4948.11	1643.75	8252.46
757	Diabetes_Dorsopathies_Skin disease	3426.93	1872.01	4981.86
758	Diabetes_Dorsopathies_Stomach ulcer	2612.31	1480.34	3744.28
759	Diabetes_Dorsopathies_Thyroid problems	3626.78	1972.92	5280.63
760	Diabetes_Eye disease_Chronic fatigue	9051.18	4933.73	13168.6
761	Diabetes_Eye disease_Genitourinary problems	7004.24	3634.55	10373.9
762	Diabetes_Eye disease_High cholesterol	3239.62	1882.31	4596.94
763	Diabetes_Eye disease_Hypertension	4839.1	2968.11	6710.09
764	Diabetes_Eye disease_Osteoporosis	4695.2	2853.94	6536.47
765	Diabetes_Eye disease_Paroxysmal disorders	3669.22	1796.34	5542.09
766	Diabetes_Eye disease_Skin disease	4691.78	2687.84	6695.71
767	Diabetes_Eye disease_Stomach ulcer	3576.48	2191.36	4961.61
768	Diabetes_Eye disease_Thyroid problems	4905.54	2658.93	7152.14
769	Diabetes_Chronic fatigue_Genitourinary problems	14505.4	2746.42	26264.4
770	Diabetes_Chronic fatigue_High cholesterol	5851.32	2823.9	8878.73
771	Diabetes_Chronic fatigue_Hypertension	5922.51	3076.89	8768.12
772	Diabetes_Chronic fatigue_Osteoporosis	9250.73	4638.68	13862.8
773	Diabetes_Chronic fatigue_Paroxysmal disorders	7623.34	3445.31	11801.4
774	Diabetes_Chronic fatigue_Skin disease	9747.86	5341.82	14153.9
775	Diabetes_Chronic fatigue_Stomach ulcer	7430.67	4310.31	10551
776	Diabetes_Chronic fatigue_Thyroid problems	10192	5472.19	14911.8
777	Diabetes_Genitourinary problems_High cholesterol	6539.47	3723.85	9355.1
778	Diabetes_Genitourinary problems_Hypertension	4305.3	1094.85	7515.76
779	Diabetes_Genitourinary problems_Osteoporosis	7548.87	3832.1	11265.6
780	Diabetes_Genitourinary problems_Paroxysmal disorders	5899.3	2413.2	9385.4
781	Diabetes_Genitourinary problems_Skin disease	7543.36	3642.55	11444.2
782	Diabetes_Genitourinary problems_Stomach ulcer	5750.21	2992.51	8507.9
783	Diabetes_Genitourinary problems_Thyroid problems	7887.03	3575.77	12198.3
784	Diabetes_High cholesterol_Hypertension	4782.35	3260.67	6304.02
785	Diabetes_High cholesterol_Osteoporosis	4524.61	2119.6	6929.63
786	Diabetes_High cholesterol_Paroxysmal disorders	3495.17	1773.95	5216.4
787	Diabetes_High cholesterol_Skin disease	4469.23	2763.16	6175.31
788	Diabetes_High cholesterol_Stomach ulcer	3406.84	2270.05	4543.63
789	Diabetes_High cholesterol_Thyroid problems	4494.76	2382.81	6606.72
790	Diabetes_Hypertension_Osteoporosis	3296.37	1797.23	4795.5
791	Diabetes_Hypertension_Paroxysmal disorders	2925.18	1467.05	4383.3
792	Diabetes_Hypertension_Skin disease	3740.38	2234.26	5246.51
793	Diabetes_Hypertension_Stomach ulcer	2851.25	1810.51	3891.99
794	Diabetes_Hypertension_Thyroid problems	3340.14	1944.64	4735.64
795	Diabetes_Osteoporosis_Paroxysmal disorders	3954.52	1969.42	5939.62
796	Diabetes_Osteoporosis_Skin disease	5056.6	3018.78	7094.41
797	Diabetes_Osteoporosis_Stomach ulcer	3854.58	2438.01	5271.15
798	Diabetes_Osteoporosis_Thyroid problems	5286.98	2877.67	7696.28
799	Diabetes_Paroxysmal disorders_Skin disease	3951.64	1836.43	6066.84
800	Diabetes_Paroxysmal disorders_Stomach ulcer	3012.28	1501.46	4523.11
801	Diabetes_Paroxysmal disorders_Thyroid problems	4131.67	1770.61	6492.74
802	Diabetes_Skin disease_Stomach ulcer	3851.77	2331.41	5372.12
803	Diabetes_Skin disease_Thyroid problems	5283.12	2716.76	7849.47
804	Diabetes_Stomach ulcer_Thyroid problems	4027.25	2212.45	5842.06
805	Dorsopathies_Eye disease_Chronic fatigue	5389.8	2179.43	8600.16
806	Dorsopathies_Eye disease_Genitourinary problems	2784.33	1189.6	4379.05
807	Dorsopathies_Eye disease_High cholesterol	1861.74	872.323	2851.15
808	Dorsopathies_Eye disease_Hypertension	4941.9	2420.38	7463.43
809	Dorsopathies_Eye disease_Osteoporosis	1433.55	598.218	2268.87
810	Dorsopathies_Eye disease_Paroxysmal disorders	3804.23	1598.88	6009.58
811	Dorsopathies_Eye disease_Skin disease	2634.71	1407.69	3861.74
812	Dorsopathies_Eye disease_Stomach ulcer	2008.41	1153.83	2862.99
813	Dorsopathies_Eye disease_Thyroid problems	2788.36	1409.9	4166.82
814	Dorsopathies_Chronic fatigue_Genitourinary problems	4013.27	1514.36	6512.17
815	Dorsopathies_Chronic fatigue_High cholesterol	3841.15	1788.21	5894.09
816	Dorsopathies_Chronic fatigue_Hypertension	4200.93	1563.55	6838.31
817	Dorsopathies_Chronic fatigue_Osteoporosis	2437.27	1180.66	3693.87
818	Dorsopathies_Chronic fatigue_Paroxysmal disorders	7711.64	1947.62	13475.7
819	Dorsopathies_Chronic fatigue_Skin disease	5340.89	2355.25	8326.52
820	Dorsopathies_Chronic fatigue_Stomach ulcer	4071.29	1876.3	6266.28
821	Dorsopathies_Chronic fatigue_Thyroid problems	5652.34	2399.08	8905.6
822	Dorsopathies_Genitourinary problems_High cholesterol	5159.95	2231.84	8088.06
823	Dorsopathies_Genitourinary problems_Hypertension	3221.81	1474.45	4969.18
824	Dorsopathies_Genitourinary problems_Osteoporosis	1501.2	561.852	2440.55
825	Dorsopathies_Genitourinary problems_Paroxysmal disorders	3983.77	1300.43	6667.11
826	Dorsopathies_Genitourinary problems_Skin disease	2759.06	1370.31	4147.81
827	Dorsopathies_Genitourinary problems_Stomach ulcer	2103.2	1082.5	3123.89
828	Dorsopathies_Genitourinary problems_Thyroid problems	2919.96	1383.56	4456.35
829	Dorsopathies_High cholesterol_Hypertension	1823.77	1009.82	2637.73
830	Dorsopathies_High cholesterol_Osteoporosis	2009.95	22.0726	3997.83
831	Dorsopathies_High cholesterol_Paroxysmal disorders	3412.14	1199.4	5624.89
832	Dorsopathies_High cholesterol_Skin disease	2363.17	1230.27	3496.06
833	Dorsopathies_High cholesterol_Stomach ulcer	1801.41	951.872	2650.95
834	Dorsopathies_High cholesterol_Thyroid problems	2405.66	1085.85	3725.46
835	Dorsopathies_Hypertension_Osteoporosis	1684.08	615.967	2752.2
836	Dorsopathies_Hypertension_Paroxysmal disorders	5074.77	1728.53	8421
837	Dorsopathies_Hypertension_Skin disease	3514.66	1883.56	5145.75
838	Dorsopathies_Hypertension_Stomach ulcer	2679.18	1488.41	3869.95
839	Dorsopathies_Hypertension_Thyroid problems	3176.85	1438.61	4915.09
840	Dorsopathies_Osteoporosis_Paroxysmal disorders	2051.09	571.199	3530.99
841	Dorsopathies_Osteoporosis_Skin disease	1420.54	640.449	2200.62
842	Dorsopathies_Osteoporosis_Stomach ulcer	1082.86	502.725	1662.99
843	Dorsopathies_Osteoporosis_Thyroid problems	1503.38	682.992	2323.76
844	Dorsopathies_Paroxysmal disorders_Skin disease	3769.71	1441.83	6097.59
845	Dorsopathies_Paroxysmal disorders_Stomach ulcer	2873.6	1168.95	4578.25
846	Dorsopathies_Paroxysmal disorders_Thyroid problems	3989.54	1446.97	6532.11
847	Dorsopathies_Skin disease_Stomach ulcer	1990.18	1313.94	2666.43
848	Dorsopathies_Skin disease_Thyroid problems	2763.05	1646.67	3879.44
849	Dorsopathies_Stomach ulcer_Thyroid problems	2106.24	1309.4	2903.08
850	Eye disease_Chronic fatigue_Genitourinary problems	6957.78	1500.73	12414.8
851	Eye disease_Chronic fatigue_High cholesterol	2465.05	1104.43	3825.67
852	Eye disease_Chronic fatigue_Hypertension	7760.51	3651.43	11869.6
853	Eye disease_Chronic fatigue_Osteoporosis	4437.28	2219.42	6655.13
854	Eye disease_Chronic fatigue_Paroxysmal disorders	3656.67	1633.17	5680.16
855	Eye disease_Chronic fatigue_Skin disease	4675.73	2497.02	6854.45
856	Eye disease_Chronic fatigue_Stomach ulcer	3564.25	1955.86	5172.65
857	Eye disease_Chronic fatigue_Thyroid problems	4888.76	2551.98	7225.54
858	Eye disease_Genitourinary problems_High cholesterol	2754.96	1160.75	4349.16
859	Eye disease_Genitourinary problems_Hypertension	5641.42	1415.02	9867.81
860	Eye disease_Genitourinary problems_Osteoporosis	3620.95	2073.63	5168.26
861	Eye disease_Genitourinary problems_Paroxysmal disorders	2829.7	1348.24	4311.17
862	Eye disease_Genitourinary problems_Skin disease	3618.3	2003.12	5233.49
863	Eye disease_Genitourinary problems_Stomach ulcer	2758.19	1599.98	3916.4
864	Eye disease_Genitourinary problems_Thyroid problems	3783.16	1961.49	5604.82
865	Eye disease_High cholesterol_Hypertension	2629.94	1645.81	3614.07
866	Eye disease_High cholesterol_Osteoporosis	1906.13	813.936	2998.33
867	Eye disease_High cholesterol_Paroxysmal disorders	1472.45	676.146	2268.75
868	Eye disease_High cholesterol_Skin disease	1882.8	1051.23	2714.38
869	Eye disease_High cholesterol_Stomach ulcer	1435.24	816.953	2053.52
870	Eye disease_High cholesterol_Thyroid problems	1893.56	868.176	2918.94
871	Eye disease_Hypertension_Osteoporosis	4319.36	2306.47	6332.26
872	Eye disease_Hypertension_Paroxysmal disorders	3832.98	1827.44	5838.52
873	Eye disease_Hypertension_Skin disease	4901.18	2816.42	6985.94
874	Eye disease_Hypertension_Stomach ulcer	3736.11	2215.28	5256.94
875	Eye disease_Hypertension_Thyroid problems	4376.72	2452.55	6300.9
876	Eye disease_Osteoporosis_Paroxysmal disorders	1896.86	947.034	2846.68
877	Eye disease_Osteoporosis_Skin disease	2425.49	1430.97	3420.01
878	Eye disease_Osteoporosis_Stomach ulcer	1848.92	1120.41	2577.42
879	Eye disease_Osteoporosis_Thyroid problems	2535.99	1361.23	3710.76
880	Eye disease_Paroxysmal disorders_Skin disease	1895.47	897.986	2892.96
881	Eye disease_Paroxysmal disorders_Stomach ulcer	1444.9	713.185	2176.61
882	Eye disease_Paroxysmal disorders_Thyroid problems	1981.83	863.917	3099.74
883	Eye disease_Skin disease_Stomach ulcer	1847.57	1091.06	2604.08
884	Eye disease_Skin disease_Thyroid problems	2534.14	1306.83	3761.45
885	Eye disease_Stomach ulcer_Thyroid problems	1931.74	1033.67	2829.82
886	Chronic fatigue_Genitourinary problems_High cholesterol	4959.88	1365.2	8554.56
887	Chronic fatigue_Genitourinary problems_Hypertension	6882.18	-131.088	13895.5
888	Chronic fatigue_Genitourinary problems_Osteoporosis	7111.17	1854.56	12367.8
889	Chronic fatigue_Genitourinary problems_Paroxysmal disorders	5860.17	761.568	10958.8
890	Chronic fatigue_Genitourinary problems_Skin disease	7493.32	1785.27	13201.4
891	Chronic fatigue_Genitourinary problems_Stomach ulcer	5712.06	1442.01	9982.11
892	Chronic fatigue_Genitourinary problems_Thyroid problems	7834.71	1818.78	13850.6
893	Chronic fatigue_High cholesterol_Hypertension	2798.17	1365.54	4230.79
894	Chronic fatigue_High cholesterol_Osteoporosis	3264.84	1038.26	5491.43
895	Chronic fatigue_High cholesterol_Paroxysmal disorders	2659.5	1239.52	4079.48
896	Chronic fatigue_High cholesterol_Skin disease	3400.67	1603.22	5198.11
897	Chronic fatigue_High cholesterol_Stomach ulcer	2592.29	1326.6	3857.97
898	Chronic fatigue_High cholesterol_Thyroid problems	3420.09	1445.74	5394.44
899	Chronic fatigue_Hypertension_Osteoporosis	5013.15	1903.34	8122.96
900	Chronic fatigue_Hypertension_Paroxysmal disorders	4691.13	1836.76	7545.5
901	Chronic fatigue_Hypertension_Skin disease	5998.48	2827.34	9169.62
902	Chronic fatigue_Hypertension_Stomach ulcer	4572.57	2198.2	6946.94
903	Chronic fatigue_Hypertension_Thyroid problems	5356.61	2497.86	8215.36
904	Chronic fatigue_Osteoporosis_Paroxysmal disorders	3737.28	1617.01	5857.56
905	Chronic fatigue_Osteoporosis_Skin disease	4778.81	2498.46	7059.17
906	Chronic fatigue_Osteoporosis_Stomach ulcer	3642.83	1931.84	5353.83
907	Chronic fatigue_Osteoporosis_Thyroid problems	4996.54	2321.66	7671.42
908	Chronic fatigue_Paroxysmal disorders_Skin disease	3938.12	1850.75	6025.49
909	Chronic fatigue_Paroxysmal disorders_Stomach ulcer	3001.98	1456.81	4547.16
910	Chronic fatigue_Paroxysmal disorders_Thyroid problems	4117.54	1843.43	6391.66
911	Chronic fatigue_Skin disease_Stomach ulcer	3838.59	2311.86	5365.33
912	Chronic fatigue_Skin disease_Thyroid problems	5265.05	2890.22	7639.87
913	Chronic fatigue_Stomach ulcer_Thyroid problems	4013.48	2266.34	5760.62
914	Genitourinary problems_High cholesterol_Hypertension	4007.45	2120.8	5894.1
915	Genitourinary problems_High cholesterol_Osteoporosis	3847.71	1605.34	6090.07
916	Genitourinary problems_High cholesterol_Paroxysmal disorders	2972.28	1321.79	4622.76
917	Genitourinary problems_High cholesterol_Skin disease	3800.61	1997.02	5604.2
918	Genitourinary problems_High cholesterol_Stomach ulcer	2897.16	1591.88	4202.43
919	Genitourinary problems_High cholesterol_Thyroid problems	3822.32	1667.42	5977.23
920	Genitourinary problems_Hypertension_Osteoporosis	3842.9	997.605	6688.19
921	Genitourinary problems_Hypertension_Paroxysmal disorders	3410.16	685.995	6134.33
922	Genitourinary problems_Hypertension_Skin disease	4360.53	1074.15	7646.92
923	Genitourinary problems_Hypertension_Stomach ulcer	3323.98	851.954	5796
924	Genitourinary problems_Hypertension_Thyroid problems	3893.93	926.877	6860.98
925	Genitourinary problems_Osteoporosis_Paroxysmal disorders	3049.73	1480.19	4619.28
926	Genitourinary problems_Osteoporosis_Skin disease	3899.65	2251.75	5547.56
927	Genitourinary problems_Osteoporosis_Stomach ulcer	2972.66	1780.91	4164.4
928	Genitourinary problems_Osteoporosis_Thyroid problems	4077.32	2125.67	6028.97
929	Genitourinary problems_Paroxysmal disorders_Skin disease	3047.51	1413.7	4681.31
930	Genitourinary problems_Paroxysmal disorders_Stomach ulcer	2323.08	1134.08	3512.07
931	Genitourinary problems_Paroxysmal disorders_Thyroid problems	3186.35	1348.33	5024.38
932	Genitourinary problems_Skin disease_Stomach ulcer	2970.49	1747.58	4193.39
933	Genitourinary problems_Skin disease_Thyroid problems	4074.35	2055.85	6092.84
934	Genitourinary problems_Stomach ulcer_Thyroid problems	3105.82	1642.33	4569.32
935	High cholesterol_Hypertension_Osteoporosis	2321.57	1037.54	3605.6
936	High cholesterol_Hypertension_Paroxysmal disorders	2036.42	1103.67	2969.17
937	High cholesterol_Hypertension_Skin disease	2603.94	1671.46	3536.43
938	High cholesterol_Hypertension_Stomach ulcer	1984.95	1351.39	2618.52
939	High cholesterol_Hypertension_Thyroid problems	2236.69	1358.89	3114.48
940	High cholesterol_Osteoporosis_Paroxysmal disorders	2056.5	696.179	3416.81
941	High cholesterol_Osteoporosis_Skin disease	2629.61	1150.21	4109.02
942	High cholesterol_Osteoporosis_Stomach ulcer	2004.52	925.087	3083.96
943	High cholesterol_Osteoporosis_Thyroid problems	2644.64	760.636	4528.64
944	High cholesterol_Paroxysmal disorders_Skin disease	2031.32	1022.08	3040.57
945	High cholesterol_Paroxysmal disorders_Stomach ulcer	1548.45	834.951	2261.96
946	High cholesterol_Paroxysmal disorders_Thyroid problems	2042.93	844.592	3241.27
947	High cholesterol_Skin disease_Stomach ulcer	1979.99	1291.83	2668.14
948	High cholesterol_Skin disease_Thyroid problems	2612.27	1284.33	3940.2
949	High cholesterol_Stomach ulcer_Thyroid problems	1991.3	1095.91	2886.68
950	Hypertension_Osteoporosis_Paroxysmal disorders	2611	1131.39	4090.61
951	Hypertension_Osteoporosis_Skin disease	3338.65	1657.04	5020.27
952	Hypertension_Osteoporosis_Stomach ulcer	2545.01	1408.92	3681.1
953	Hypertension_Osteoporosis_Thyroid problems	2981.4	1488.42	4474.37
954	Hypertension_Paroxysmal disorders_Skin disease	2962.7	1362.34	4563.06
955	Hypertension_Paroxysmal disorders_Stomach ulcer	2258.43	1098.68	3418.18
956	Hypertension_Paroxysmal disorders_Thyroid problems	2645.67	1171.14	4120.21
957	Hypertension_Skin disease_Stomach ulcer	2887.82	1704.16	4071.49
958	Hypertension_Skin disease_Thyroid problems	3382.99	1810.17	4955.81
959	Hypertension_Stomach ulcer_Thyroid problems	2578.81	1494.08	3663.54
960	Osteoporosis_Paroxysmal disorders_Skin disease	2042.86	1048.93	3036.79
961	Osteoporosis_Paroxysmal disorders_Stomach ulcer	1557.25	824.642	2289.85
962	Osteoporosis_Paroxysmal disorders_Thyroid problems	2135.93	974.02	3297.84
963	Osteoporosis_Skin disease_Stomach ulcer	1991.23	1298.4	2684.06
964	Osteoporosis_Skin disease_Thyroid problems	2731.19	1507.25	3955.12
965	Osteoporosis_Stomach ulcer_Thyroid problems	2081.95	1180.47	2983.43
966	Paroxysmal disorders_Skin disease_Stomach ulcer	1556.11	794.373	2317.85
967	Paroxysmal disorders_Skin disease_Thyroid problems	2134.37	923.64	3345.11
968	Paroxysmal disorders_Stomach ulcer_Thyroid problems	1627.01	734.623	2519.39
969	Skin disease_Stomach ulcer_Thyroid problems	2080.43	1151.07	3009.79
